# Supplementary material for: Crystal structure and Hirshfeld surface analysis of (2E,2′E)-1,1′-[seleno­bis­(4,1-phenyl­ene)]bis­[3-(4-chloro­phen­yl)prop-2-en-1-one]
Source: Acta Crystallogr E Crystallogr Commun. 2019 Oct 22;75(Pt 11):1724–8. doi: 10.1107/S2056989019014038 (PMC6829715; doi:10.1107/S2056989019014038)
Supplement: Supplementary file 1 [file e-75-01724-sup1.cif]

##############################################################################
#                                                                            #
# This CIF contains the data in a paper accepted for publication in          #
# Acta Crystallographica Section E. It conforms to the requirements of       #
# Notes for Authors for Acta Crystallographica Section E, and has been       #
# peer reviewed under the auspices of the IUCr Commission on Journals.       #
#                                                                            #
# Full details of the Crystallographic Information File format               #
# are given in the paper "The Crystallographic Information File (CIF):       #
# a New Standard Archive File for Crystallography" by S. R. Hall, F. H.      #
# Allen and I. D. Brown [Acta Cryst. (1991), A47, 655-685].                  #
#                                                                            #
# The current version of the core CIF dictionary is obtainable from          #
# ftp://ftp.iucr.org/pub/cif_core.dic.                                       #
#                                                                            #
# Software is freely available for graphical display of the structure(s)     #
# in this CIF. For information consult the CIF software page                 #
# http://www.iucr.org/resources/cif/software.                                #
#                                                                            #
# This file may be used for bona fide research purposes within the           #
# scientific community so long as proper attribution is given to the journal # 
# article from which it was obtained.                                        #
#                                                                            #
##############################################################################
data_Global
_audit_creation_method     CRYSTALS_ver_12.85
_journal_date_recd_electronic     2019-09-09
_journal_date_accepted     2019-10-15
_journal_name_full     'Acta Crystallographica, Section E'
_journal_year     2019
_journal_volume     75
_journal_issue     11
_journal_page_first     1724
_journal_page_last     1728
_journal_paper_category     GO
_journal_paper_doi     10.1107/S2056989019014038
_journal_coeditor_code     SU5517
loop_
    _publ_contact_author_name
    _publ_contact_author_address
    _publ_contact_author_email
    'Chetioui, Souheyla'
;\
Unit\'e de Recherche de Chimie de l'Environnement et Mol\'eculaire \
Structurale (CHEMS)
Facult\'e des Sciences Exactes
D\'epartement de Chimie
Universit\'e des Fr\`eres Mentouri Constantine
Constantine 25000
Algeria
Facult\'e de Technologie
Universit\'e Mohamed Boudiaf
M'sila
Algeria
;
 souheilachetioui@yahoo.fr
    'Touzani, Rachid'
;
Laboratoire de Chimie Appliqu\'ee et Environnement, LCAE-URAC18, COSTE,
Facult\'e des Sciences, Universit\'e Mohamed Premier,
BP524, 60000, Oujda, Morocco
Facult\'e Pluridisciplinaire Nador BP 300
Selouane 62702
Nador
Morocco
;
 touzanir@yahoo.fr
_publ_contact_author_fax     '00 (213) 657 35 87 80'
_publ_contact_author_phone     '00 (213) 657 35 87 80'
_publ_section_title
;\
Crystal structure and Hirshfeld surface analysis of
(2<i>E</i>,2'<i>E</i>)-1,1'-[selenobis(4,1-phenylene)]bis[3-(4-chlorophenyl)\
prop-2-en-1-one]
;
loop_
    _publ_author_name
    _publ_author_address
    'Bouraoui, Hazem'
;
Laboratoire de Cristallographie
D\'epartement de Physique
Universit\'e des Fr\`eres Mentouri-Constantine
25000 Constantine
Algeria
Universit\'e de Ouargla
Facult\'e des Math\'ematiques et Sciences de la Mati\'ere
Route de Ghardaia
Ouargla 30000
Algeria
;
    'Mechehoud, Youcef'
;
Laboratoire VAREN
D\'epartement de Chimie
Facult\'e des Sciences Exactes
Universit\'e Mentouri-Constantine
25000 Constantine
Algeria
;
    'Chetioui, Souheyla'
;\
Unit\'e de Recherche de Chimie de l'Environnement et Mol\'eculaire \
Structurale (CHEMS)
Facult\'e des Sciences Exactes
D\'epartement de Chimie
Universit\'e des Fr\`eres Mentouri Constantine
Constantine 25000
Algeria
Facult\'e de Technologie
Universit\'e Mohamed Boudiaf
M'sila
Algeria
;
    'Touzani, Rachid'
;
Laboratoire de Chimie Appliqu\'ee et Environnement, LCAE-URAC18, COSTE,
Facult\'e des Sciences, Universit\'e Mohamed Premier,
BP524, 60000, Oujda, Morocco
Facult\'e Pluridisciplinaire Nador BP 300
Selouane 62702
Nador
Morocco
;
    'Medjani, Meriem'
;
Laboratoire de Cristallographie
D\'epartement de Physique
Universit\'e des Fr\`eres Mentouri-Constantine
25000 Constantine
Algeria
;
    'Benmilat, Ahmed'
;
Laboratoire de Cristallographie
D\'epartement de Physique
Universit\'e des Fr\`eres Mentouri-Constantine
25000 Constantine
Algeria
;
    'Boudjada, Ali'
;
Laboratoire de Cristallographie
D\'epartement de Physique
Universit\'e des Fr\`eres Mentouri-Constantine
25000 Constantine
Algeria
;
_publ_section_synopsis
;
In the title organoselenium compound, the C---Se---C angle is 99.0(2)\%, with
the dihedral angle between the planes of the attached benzene rings being
79.1(3)\%.
;
_chemical_name_systematic     ?
_chemical_melting_point     ?
data_I
_audit_creation_method     'SHELXL-2018/3'
_chemical_name_systematic
;\
(2<i>E</i>,2'<i>E</i>)-1,1'-[Selenobis(4,1-phenylene)]bis[3-(4-chlorophenyl)\
prop-2-en-1-one]
;
_chemical_name_common     ?
_chemical_formula_moiety     'C30 H20 Cl2 O2 Se'
_chemical_formula_sum     'C30 H20 Cl2 O2 Se'
_chemical_formula_iupac     'C30 H20 Cl2 O2 Se'
_chemical_formula_weight     562.32
_chemical_melting_point     ?
_chemical_absolute_configuration     unk
_space_group_crystal_system     triclinic
_space_group_name_H-M_alt     'P 1'
_space_group_name_Hall     'P 1'
loop_
    _space_group_symop_operation_xyz
    'x, y, z'
_cell_length_a     4.9468(3)
_cell_length_b     5.8712(6)
_cell_length_c     21.3530(18)
_cell_angle_alpha     85.019(8)
_cell_angle_beta     84.094(6)
_cell_angle_gamma     86.465(7)
_cell_volume     613.68(9)
_cell_formula_units_Z     1
_cell_measurement_reflns_used     1538
_cell_measurement_theta_min     3.8710
_cell_measurement_theta_max     28.9320
_cell_measurement_temperature     293(2)
_exptl_crystal_description     prism
_exptl_crystal_colour     Yellow
_exptl_crystal_size_max     0.030
_exptl_crystal_size_mid     0.020
_exptl_crystal_size_min     0.010
_exptl_crystal_density_diffrn     1.522
_exptl_crystal_density_meas     ?
_exptl_crystal_density_method     ?
_exptl_crystal_F_000     284
_exptl_absorpt_coefficient_mu     1.774
_exptl_absorpt_correction_type     none
_exptl_absorpt_process_details     ?
_exptl_absorpt_correction_T_min     ?
_exptl_absorpt_correction_T_max     ?
_diffrn_ambient_temperature     293(2)
_diffrn_radiation_type     MoK\a
_diffrn_radiation_wavelength     0.71073
_diffrn_radiation_monochromator     'graphite'
_diffrn_measurement_device_type     'Agilent Technologies Xcalibur Eos'
_diffrn_measurement_device     '\k-geometry diffractometer'
_diffrn_measurement_method     '\w scans'
_diffrn_reflns_number     5341
_diffrn_reflns_av_R_equivalents     0.0302
_diffrn_reflns_av_unetI/netI     0.0837
_diffrn_reflns_theta_min     2.887
_diffrn_reflns_theta_max     27.999
_diffrn_reflns_theta_full     25.242
_diffrn_measured_fraction_theta_max     0.999
_diffrn_measured_fraction_theta_full     0.999
_diffrn_reflns_limit_h_min     -6
_diffrn_reflns_limit_h_max     6
_diffrn_reflns_limit_k_min     -7
_diffrn_reflns_limit_k_max     5
_diffrn_reflns_limit_l_min     -28
_diffrn_reflns_limit_l_max     28
_refine_special_details
;
 Refined as a 2-component inversion twin.
;
_reflns_number_total     3672
_reflns_number_gt     2465
_reflns_threshold_expression     'I > 2\s(I)'
_refine_ls_structure_factor_coef     Fsqd
_refine_ls_matrix_type     full
_refine_ls_R_factor_all     0.0706
_refine_ls_R_factor_gt     0.0384
_refine_ls_wR_factor_gt     0.0585
_refine_ls_wR_factor_ref     0.0744
_refine_ls_goodness_of_fit_ref     0.807
_refine_ls_restrained_S_all     0.806
_refine_ls_number_reflns     3672
_refine_ls_number_parameters     317
_refine_ls_number_restraints     3
_refine_ls_hydrogen_treatment     constr
_refine_ls_weighting_scheme     calc
_refine_ls_weighting_details
                      'w=1/[\s^2^(Fo^2^)+(0.0181P)^2^] where P=(Fo^2^+2Fc^2^)/3'
_atom_sites_solution_hydrogens     geom
_atom_sites_solution_primary     direct
_atom_sites_solution_secondary     difmap
_refine_ls_shift/su_max     0.000
_refine_ls_shift/su_mean     0.000
_refine_diff_density_max     0.409
_refine_diff_density_min     -0.318
_refine_ls_extinction_method     none
_refine_ls_extinction_coef     .
_refine_ls_abs_structure_details
;
Refined as an inversion twin
;
_refine_ls_abs_structure_Flack     0.002(11)
loop_
    _atom_type_symbol
    _atom_type_description
    _atom_type_scat_dispersion_real
    _atom_type_scat_dispersion_imag
    _atom_type_scat_source
    'C' 'C' 0.0033 0.0016
                         'International Tables Vol C Tables 4.2.6.8 and 6.1.1.4'
    'H' 'H' 0.0000 0.0000
                         'International Tables Vol C Tables 4.2.6.8 and 6.1.1.4'
    'Cl' 'Cl' 0.1484 0.1585
                         'International Tables Vol C Tables 4.2.6.8 and 6.1.1.4'
    'O' 'O' 0.0106 0.0060
                         'International Tables Vol C Tables 4.2.6.8 and 6.1.1.4'
    'Se' 'Se' -0.0929 2.2259
                         'International Tables Vol C Tables 4.2.6.8 and 6.1.1.4'
_computing_data_collection
;
Crysalis PRO (Agilent, 2013)
;
_computing_cell_refinement
;
Crysalis PRO (Agilent, 2013)
;
_computing_data_reduction
;
Crysalis PRO (Agilent, 2013)
;
_computing_structure_solution
;
SHELXS97 (Sheldrick, 2008)
;
_computing_structure_refinement
;
SHELXL2018 (Sheldrick, 2015)
;
_computing_molecular_graphics
;
Mercury (Macrae <i>et al.</i>,  2008)
;
_computing_publication_material
;
SHELXL2018 (Sheldrick, 2015), PLATON (Spek, 2009) and publCIF
(Westrip, 2010)
;
loop_
    _atom_site_type_symbol
    _atom_site_label
    _atom_site_fract_x
    _atom_site_fract_y
    _atom_site_fract_z
    _atom_site_U_iso_or_equiv
    _atom_site_adp_type
    _atom_site_calc_flag
    _atom_site_occupancy
    _atom_site_disorder_assembly
    _atom_site_disorder_group
    Se Se1 0.41094(7) 0.32993(9) 0.51703(4) 0.0688(2) Uani d 1 . .
    Cl Cl1 2.5172(3) 0.7697(3) 0.08312(8) 0.0590(4) Uani d 1 . .
    Cl Cl2 2.0618(3) -0.0037(3) 0.97993(8) 0.0649(5) Uani d 1 . .
    O O1 1.4087(9) -0.1409(9) 0.3126(3) 0.0780(15) Uani d 1 . .
    O O2 0.9496(10) 0.8409(8) 0.7498(2) 0.0823(16) Uani d 1 . .
    C C1 0.7186(10) 0.2486(11) 0.4597(3) 0.0479(15) Uani d 1 . .
    C C2 0.8352(11) 0.0295(12) 0.4605(3) 0.0615(18) Uani d 1 . .
    H H1 0.768523 -0.081384 0.490939 0.074 Uiso calc 1 . .
    C C3 1.0483(12) -0.0293(12) 0.4171(3) 0.0593(17) Uani d 1 . .
    H H2 1.122475 -0.178850 0.418221 0.071 Uiso calc 1 . .
    C C4 1.1520(10) 0.1346(11) 0.3718(3) 0.0444(14) Uani d 1 . .
    C C5 1.0451(11) 0.3551(11) 0.3723(3) 0.0503(16) Uani d 1 . .
    H H3 1.120388 0.468932 0.343979 0.060 Uiso calc 1 . .
    C C6 0.8227(12) 0.4092(12) 0.4153(3) 0.0553(18) Uani d 1 . .
    H H4 0.744240 0.557370 0.413526 0.066 Uiso calc 1 . .
    C C7 1.3680(11) 0.0604(11) 0.3220(3) 0.0507(15) Uani d 1 . .
    C C8 1.5292(10) 0.2372(11) 0.2840(3) 0.0461(15) Uani d 1 . .
    H H5 1.522998 0.383771 0.297588 0.055 Uiso calc 1 . .
    C C9 1.6809(10) 0.1939(11) 0.2315(3) 0.0457(15) Uani d 1 . .
    H H6 1.666213 0.051207 0.216721 0.055 Uiso calc 1 . .
    C C10 1.8698(9) 0.3462(10) 0.1941(3) 0.0439(14) Uani d 1 . .
    C C11 2.0024(10) 0.2799(11) 0.1368(3) 0.0499(15) Uani d 1 . .
    H H7 1.958306 0.143756 0.122056 0.060 Uiso calc 1 . .
    C C12 2.1960(11) 0.4092(11) 0.1015(3) 0.0534(16) Uani d 1 . .
    H H8 2.277520 0.364813 0.062900 0.064 Uiso calc 1 . .
    C C13 2.2653(10) 0.6084(11) 0.1255(3) 0.0464(15) Uani d 1 . .
    C C14 2.1353(11) 0.6771(12) 0.1810(3) 0.0479(15) Uani d 1 . .
    H H9 2.180794 0.813002 0.195644 0.057 Uiso calc 1 . .
    C C15 1.9411(10) 0.5512(11) 0.2153(3) 0.0484(15) Uani d 1 . .
    H H10 1.855730 0.601551 0.252860 0.058 Uiso calc 1 . .
    C C16 0.5992(10) 0.4225(11) 0.5837(3) 0.0498(16) Uani d 1 . .
    C C17 0.7975(12) 0.2824(11) 0.6111(3) 0.0577(18) Uani d 1 . .
    H H11 0.848615 0.141757 0.595285 0.069 Uiso calc 1 . .
    C C18 0.9211(12) 0.3470(11) 0.6615(3) 0.0542(16) Uani d 1 . .
    H H12 1.051962 0.248547 0.679406 0.065 Uiso calc 1 . .
    C C19 0.8519(11) 0.5582(11) 0.6859(3) 0.0457(14) Uani d 1 . .
    C C20 0.6508(12) 0.6967(12) 0.6588(3) 0.0580(17) Uani d 1 . .
    H H13 0.596947 0.836179 0.675061 0.070 Uiso calc 1 . .
    C C21 0.5295(10) 0.6326(11) 0.6087(3) 0.0509(15) Uani d 1 . .
    H H14 0.398311 0.731000 0.590920 0.061 Uiso calc 1 . .
    C C22 0.9847(12) 0.6393(11) 0.7381(3) 0.0540(16) Uani d 1 . .
    C C23 1.1622(12) 0.4833(11) 0.7744(3) 0.0510(16) Uani d 1 . .
    H H15 1.186238 0.331934 0.764354 0.061 Uiso calc 1 . .
    C C24 1.2909(10) 0.5463(11) 0.8210(3) 0.0499(15) Uani d 1 . .
    H H16 1.258745 0.697969 0.830360 0.060 Uiso calc 1 . .
    C C25 1.4776(10) 0.4073(10) 0.8597(3) 0.0453(14) Uani d 1 . .
    C C26 1.5525(11) 0.4873(11) 0.9142(3) 0.0574(17) Uani d 1 . .
    H H17 1.481261 0.629389 0.925872 0.069 Uiso calc 1 . .
    C C27 1.7295(11) 0.3629(12) 0.9516(3) 0.0553(16) Uani d 1 . .
    H H18 1.775600 0.419691 0.988224 0.066 Uiso calc 1 . .
    C C28 1.8357(10) 0.1557(11) 0.9342(3) 0.0505(16) Uani d 1 . .
    C C29 1.7647(11) 0.0694(11) 0.8801(3) 0.0529(17) Uani d 1 . .
    H H19 1.836285 -0.073216 0.868869 0.063 Uiso calc 1 . .
    C C30 1.5893(10) 0.1942(10) 0.8431(3) 0.0522(16) Uani d 1 . .
    H H20 1.544135 0.136366 0.806609 0.063 Uiso calc 1 . .
loop_
    _atom_site_aniso_label
    _atom_site_aniso_U_11
    _atom_site_aniso_U_22
    _atom_site_aniso_U_33
    _atom_site_aniso_U_12
    _atom_site_aniso_U_13
    _atom_site_aniso_U_23
    Se1 0.0439(3) 0.1060(6) 0.0592(4) -0.0158(3) 0.0067(3) -0.0279(4)
    Cl1 0.0504(8) 0.0624(11) 0.0618(11) -0.0106(7) 0.0025(7) 0.0047(9)
    Cl2 0.0606(9) 0.0696(12) 0.0622(11) 0.0083(9) -0.0051(8) -0.0008(10)
    O1 0.101(4) 0.052(3) 0.075(4) -0.015(3) 0.031(3) -0.013(3)
    O2 0.130(4) 0.054(3) 0.068(3) 0.025(3) -0.035(3) -0.024(3)
    C1 0.038(3) 0.067(5) 0.042(4) -0.014(3) -0.004(2) -0.013(3)
    C2 0.061(4) 0.075(5) 0.047(4) -0.024(4) 0.017(3) -0.010(4)
    C3 0.066(4) 0.053(4) 0.057(5) -0.020(3) 0.011(3) -0.004(4)
    C4 0.040(3) 0.060(4) 0.036(3) -0.012(3) -0.003(2) -0.014(3)
    C5 0.057(4) 0.059(4) 0.033(4) -0.009(3) 0.004(3) -0.002(3)
    C6 0.051(4) 0.061(5) 0.057(5) -0.010(3) -0.004(3) -0.019(4)
    C7 0.056(3) 0.054(4) 0.043(4) -0.016(3) 0.007(3) -0.013(3)
    C8 0.046(3) 0.053(4) 0.039(4) -0.007(3) 0.006(3) -0.016(3)
    C9 0.041(3) 0.050(4) 0.046(4) 0.002(3) -0.004(3) -0.002(3)
    C10 0.039(3) 0.048(4) 0.045(3) 0.003(3) 0.000(2) -0.010(3)
    C11 0.060(4) 0.046(4) 0.045(4) -0.002(3) 0.002(3) -0.017(3)
    C12 0.056(4) 0.063(5) 0.040(4) -0.012(3) 0.012(3) -0.011(3)
    C13 0.037(3) 0.056(4) 0.042(3) 0.007(3) -0.003(2) 0.012(3)
    C14 0.053(3) 0.050(4) 0.040(4) -0.003(3) -0.001(3) -0.004(3)
    C15 0.048(3) 0.059(4) 0.038(3) 0.002(3) 0.002(3) -0.013(3)
    C16 0.036(3) 0.062(4) 0.050(4) -0.019(3) 0.013(3) -0.010(3)
    C17 0.061(4) 0.047(4) 0.065(5) -0.003(3) 0.007(3) -0.016(4)
    C18 0.064(4) 0.053(4) 0.045(4) -0.008(3) 0.006(3) -0.012(3)
    C19 0.049(3) 0.050(4) 0.036(3) -0.003(3) 0.006(3) -0.005(3)
    C20 0.064(4) 0.059(4) 0.049(4) 0.002(3) 0.009(3) -0.014(3)
    C21 0.045(3) 0.060(4) 0.047(4) 0.000(3) 0.003(3) -0.009(3)
    C22 0.066(4) 0.054(4) 0.037(3) 0.016(3) 0.004(3) -0.003(3)
    C23 0.075(4) 0.038(4) 0.039(4) -0.003(3) 0.004(3) -0.002(3)
    C24 0.056(3) 0.049(4) 0.042(3) 0.002(3) 0.006(3) -0.004(3)
    C25 0.045(3) 0.046(4) 0.044(4) -0.005(3) 0.006(3) -0.009(3)
    C26 0.059(4) 0.052(4) 0.061(5) 0.000(3) 0.006(3) -0.015(4)
    C27 0.050(3) 0.069(5) 0.047(4) 0.008(3) -0.002(3) -0.019(3)
    C28 0.040(3) 0.059(4) 0.049(4) -0.002(3) 0.006(3) 0.001(3)
    C29 0.060(4) 0.042(4) 0.057(4) 0.016(3) -0.012(3) -0.012(3)
    C30 0.056(3) 0.052(4) 0.050(4) -0.004(3) -0.002(3) -0.020(3)
_geom_special_details
;
 All esds (except the esd in the dihedral angle between two l.s. planes)
 are estimated using the full covariance matrix.  The cell esds are taken
 into account individually in the estimation of esds in distances, angles
 and torsion angles; correlations between esds in cell parameters are only
 used when they are defined by crystal symmetry.  An approximate (isotropic)
 treatment of cell esds is used for estimating esds involving l.s. planes.
;
loop_
    _geom_bond_atom_site_label_1
    _geom_bond_atom_site_label_2
    _geom_bond_site_symmetry_2
    _geom_bond_distance
    _geom_bond_publ_flag
    Se1 C1 . 1.916(5) ?
    Se1 C16 . 1.913(6) ?
    Cl1 C13 . 1.741(6) ?
    Cl2 C28 . 1.737(6) ?
    O1 C7 . 1.217(7) ?
    O2 C22 . 1.229(7) ?
    C1 C2 . 1.376(8) ?
    C1 C6 . 1.364(8) ?
    C2 C3 . 1.377(8) ?
    C2 H1 . 0.9300 ?
    C3 C4 . 1.386(8) ?
    C3 H2 . 0.9300 ?
    C4 C5 . 1.368(8) ?
    C4 C7 . 1.500(7) ?
    C5 C6 . 1.398(8) ?
    C5 H3 . 0.9300 ?
    C6 H4 . 0.9300 ?
    C7 C8 . 1.482(8) ?
    C8 C9 . 1.317(8) ?
    C8 H5 . 0.9300 ?
    C9 C10 . 1.462(8) ?
    C9 H6 . 0.9300 ?
    C10 C11 . 1.401(7) ?
    C10 C15 . 1.400(8) ?
    C11 C12 . 1.380(7) ?
    C11 H7 . 0.9300 ?
    C12 C13 . 1.392(8) ?
    C12 H8 . 0.9300 ?
    C13 C14 . 1.369(8) ?
    C14 C15 . 1.362(8) ?
    C14 H9 . 0.9300 ?
    C15 H10 . 0.9300 ?
    C16 C17 . 1.385(8) ?
    C16 C21 . 1.396(8) ?
    C17 C18 . 1.383(9) ?
    C17 H11 . 0.9300 ?
    C18 C19 . 1.396(8) ?
    C18 H12 . 0.9300 ?
    C19 C20 . 1.387(7) ?
    C19 C22 . 1.477(8) ?
    C20 C21 . 1.371(8) ?
    C20 H13 . 0.9300 ?
    C21 H14 . 0.9300 ?
    C22 C23 . 1.459(7) ?
    C23 C24 . 1.325(8) ?
    C23 H15 . 0.9300 ?
    C24 C25 . 1.466(7) ?
    C24 H16 . 0.9300 ?
    C25 C26 . 1.383(8) ?
    C25 C30 . 1.395(7) ?
    C26 C27 . 1.380(8) ?
    C26 H17 . 0.9300 ?
    C27 C28 . 1.361(8) ?
    C27 H18 . 0.9300 ?
    C28 C29 . 1.387(8) ?
    C29 C30 . 1.369(7) ?
    C29 H19 . 0.9300 ?
    C30 H20 . 0.9300 ?
loop_
    _geom_angle_atom_site_label_1
    _geom_angle_atom_site_label_2
    _geom_angle_atom_site_label_3
    _geom_angle_site_symmetry_1
    _geom_angle_site_symmetry_3
    _geom_angle
    _geom_angle_publ_flag
    C1 Se1 C16 . . 99.0(2) ?
    C2 C1 C6 . . 118.2(5) ?
    C2 C1 Se1 . . 122.1(5) ?
    C6 C1 Se1 . . 119.7(5) ?
    C1 C2 C3 . . 121.5(6) ?
    C1 C2 H1 . . 119.2 ?
    C3 C2 H1 . . 119.2 ?
    C2 C3 C4 . . 120.0(6) ?
    C2 C3 H2 . . 120.0 ?
    C4 C3 H2 . . 120.0 ?
    C5 C4 C3 . . 119.0(5) ?
    C5 C4 C7 . . 122.4(5) ?
    C3 C4 C7 . . 118.5(6) ?
    C4 C5 C6 . . 120.0(6) ?
    C4 C5 H3 . . 120.0 ?
    C6 C5 H3 . . 120.0 ?
    C1 C6 C5 . . 121.2(6) ?
    C1 C6 H4 . . 119.4 ?
    C5 C6 H4 . . 119.4 ?
    O1 C7 C8 . . 120.5(6) ?
    O1 C7 C4 . . 120.7(6) ?
    C8 C7 C4 . . 118.7(6) ?
    C9 C8 C7 . . 122.3(6) ?
    C9 C8 H5 . . 118.9 ?
    C7 C8 H5 . . 118.9 ?
    C8 C9 C10 . . 127.0(6) ?
    C8 C9 H6 . . 116.5 ?
    C10 C9 H6 . . 116.5 ?
    C11 C10 C15 . . 117.6(6) ?
    C11 C10 C9 . . 119.8(6) ?
    C15 C10 C9 . . 122.5(6) ?
    C12 C11 C10 . . 122.4(6) ?
    C12 C11 H7 . . 118.8 ?
    C10 C11 H7 . . 118.8 ?
    C13 C12 C11 . . 117.8(6) ?
    C13 C12 H8 . . 121.1 ?
    C11 C12 H8 . . 121.1 ?
    C12 C13 C14 . . 120.5(6) ?
    C12 C13 Cl1 . . 118.7(5) ?
    C14 C13 Cl1 . . 120.8(6) ?
    C15 C14 C13 . . 121.6(7) ?
    C15 C14 H9 . . 119.2 ?
    C13 C14 H9 . . 119.2 ?
    C14 C15 C10 . . 120.1(6) ?
    C14 C15 H10 . . 120.0 ?
    C10 C15 H10 . . 120.0 ?
    C17 C16 C21 . . 117.4(6) ?
    C17 C16 Se1 . . 122.2(5) ?
    C21 C16 Se1 . . 120.3(5) ?
    C18 C17 C16 . . 121.4(6) ?
    C18 C17 H11 . . 119.3 ?
    C16 C17 H11 . . 119.3 ?
    C17 C18 C19 . . 120.8(6) ?
    C17 C18 H12 . . 119.6 ?
    C19 C18 H12 . . 119.6 ?
    C20 C19 C18 . . 117.6(6) ?
    C20 C19 C22 . . 119.4(6) ?
    C18 C19 C22 . . 123.0(6) ?
    C21 C20 C19 . . 121.5(6) ?
    C21 C20 H13 . . 119.3 ?
    C19 C20 H13 . . 119.3 ?
    C20 C21 C16 . . 121.3(6) ?
    C20 C21 H14 . . 119.4 ?
    C16 C21 H14 . . 119.4 ?
    O2 C22 C19 . . 119.4(6) ?
    O2 C22 C23 . . 120.2(6) ?
    C19 C22 C23 . . 120.4(6) ?
    C24 C23 C22 . . 123.3(6) ?
    C24 C23 H15 . . 118.3 ?
    C22 C23 H15 . . 118.3 ?
    C23 C24 C25 . . 128.2(6) ?
    C23 C24 H16 . . 115.9 ?
    C25 C24 H16 . . 115.9 ?
    C26 C25 C30 . . 117.6(5) ?
    C26 C25 C24 . . 120.2(6) ?
    C30 C25 C24 . . 122.2(6) ?
    C27 C26 C25 . . 122.1(6) ?
    C27 C26 H17 . . 118.9 ?
    C25 C26 H17 . . 118.9 ?
    C28 C27 C26 . . 119.0(6) ?
    C28 C27 H18 . . 120.5 ?
    C26 C27 H18 . . 120.5 ?
    C27 C28 C29 . . 120.6(5) ?
    C27 C28 Cl2 . . 120.1(5) ?
    C29 C28 Cl2 . . 119.3(5) ?
    C30 C29 C28 . . 120.0(6) ?
    C30 C29 H19 . . 120.0 ?
    C28 C29 H19 . . 120.0 ?
    C29 C30 C25 . . 120.7(6) ?
    C29 C30 H20 . . 119.7 ?
    C25 C30 H20 . . 119.7 ?
loop_
    _geom_torsion_atom_site_label_1
    _geom_torsion_atom_site_label_2
    _geom_torsion_atom_site_label_3
    _geom_torsion_atom_site_label_4
    _geom_torsion_site_symmetry_1
    _geom_torsion_site_symmetry_2
    _geom_torsion_site_symmetry_3
    _geom_torsion_site_symmetry_4
    _geom_torsion
    _geom_torsion_publ_flag
    C6 C1 C2 C3 . . . . -1.1(9) ?
    Se1 C1 C2 C3 . . . . 176.9(5) ?
    C1 C2 C3 C4 . . . . 0.7(10) ?
    C2 C3 C4 C5 . . . . 2.0(9) ?
    C2 C3 C4 C7 . . . . -174.9(6) ?
    C3 C4 C5 C6 . . . . -4.2(9) ?
    C7 C4 C5 C6 . . . . 172.5(6) ?
    C2 C1 C6 C5 . . . . -1.3(9) ?
    Se1 C1 C6 C5 . . . . -179.3(5) ?
    C4 C5 C6 C1 . . . . 4.0(10) ?
    C5 C4 C7 O1 . . . . -160.6(6) ?
    C3 C4 C7 O1 . . . . 16.1(9) ?
    C5 C4 C7 C8 . . . . 18.7(8) ?
    C3 C4 C7 C8 . . . . -164.5(5) ?
    O1 C7 C8 C9 . . . . 13.7(10) ?
    C4 C7 C8 C9 . . . . -165.7(5) ?
    C7 C8 C9 C10 . . . . -172.9(5) ?
    C8 C9 C10 C11 . . . . -175.5(6) ?
    C8 C9 C10 C15 . . . . 9.4(8) ?
    C15 C10 C11 C12 . . . . -0.3(8) ?
    C9 C10 C11 C12 . . . . -175.6(5) ?
    C10 C11 C12 C13 . . . . 2.1(8) ?
    C11 C12 C13 C14 . . . . -2.9(8) ?
    C11 C12 C13 Cl1 . . . . 177.9(4) ?
    C12 C13 C14 C15 . . . . 1.9(9) ?
    Cl1 C13 C14 C15 . . . . -178.9(4) ?
    C13 C14 C15 C10 . . . . 0.0(8) ?
    C11 C10 C15 C14 . . . . -0.8(8) ?
    C9 C10 C15 C14 . . . . 174.4(5) ?
    C21 C16 C17 C18 . . . . 0.4(9) ?
    Se1 C16 C17 C18 . . . . -176.5(5) ?
    C16 C17 C18 C19 . . . . -0.9(10) ?
    C17 C18 C19 C20 . . . . 1.6(9) ?
    C17 C18 C19 C22 . . . . -177.7(6) ?
    C18 C19 C20 C21 . . . . -2.0(9) ?
    C22 C19 C20 C21 . . . . 177.4(5) ?
    C19 C20 C21 C16 . . . . 1.5(9) ?
    C17 C16 C21 C20 . . . . -0.7(8) ?
    Se1 C16 C21 C20 . . . . 176.2(4) ?
    C20 C19 C22 O2 . . . . -12.2(9) ?
    C18 C19 C22 O2 . . . . 167.1(6) ?
    C20 C19 C22 C23 . . . . 169.6(6) ?
    C18 C19 C22 C23 . . . . -11.1(9) ?
    O2 C22 C23 C24 . . . . 0.5(10) ?
    C19 C22 C23 C24 . . . . 178.8(5) ?
    C22 C23 C24 C25 . . . . -178.6(5) ?
    C23 C24 C25 C26 . . . . -167.4(6) ?
    C23 C24 C25 C30 . . . . 13.7(9) ?
    C30 C25 C26 C27 . . . . -0.5(9) ?
    C24 C25 C26 C27 . . . . -179.4(5) ?
    C25 C26 C27 C28 . . . . 0.6(10) ?
    C26 C27 C28 C29 . . . . -0.8(9) ?
    C26 C27 C28 Cl2 . . . . 179.3(5) ?
    C27 C28 C29 C30 . . . . 0.9(9) ?
    Cl2 C28 C29 C30 . . . . -179.2(5) ?
    C28 C29 C30 C25 . . . . -0.8(9) ?
    C26 C25 C30 C29 . . . . 0.6(9) ?
    C24 C25 C30 C29 . . . . 179.5(5) ?
loop_
    _geom_hbond_atom_site_label_D
    _geom_hbond_atom_site_label_H
    _geom_hbond_atom_site_label_A
    _geom_hbond_site_symmetry_A
    _geom_hbond_distance_DH
    _geom_hbond_distance_HA
    _geom_hbond_distance_DA
    _geom_hbond_angle_DHA
    _geom_hbond_publ_flag
    C29 H19 O2 1_645 0.93 2.63 3.218(8) 122 no
_shelx_space_group_comment
;
The symmetry employed for this shelxl refinement is uniquely defined
by the following loop, which should always be used as a source of
symmetry information in preference to the above space-group names.
They are only intended as comments.
;
_shelx_estimated_absorpt_T_min     0.949
_shelx_estimated_absorpt_T_max     0.982
_shelx_hkl_file
;
  -6  -5  -7 435.141 423.722   5
  -6  -5  -6 1172.46 682.902   5
  -6  -5  -5 0.17269 271.904   5
  -6  -5  -4-121.470 265.788   5
  -6  -5  -3 21.3047 55.3085   5
  -6  -5  -2 433.551 390.379   5
  -6  -4 -16 54.3020 95.3141   5
  -6  -4 -15 450.927 432.701   5
  -6  -4 -14 483.370 476.683   5
  -6  -4 -13-345.454 495.182   5
  -6  -4 -12 192.591 94.7610   5
  -6  -4 -11 411.909 341.551   5
  -6  -4 -10 492.636 378.287   5
  -6  -4  -9 537.089 448.048   5
  -6  -4  -8 641.852 406.393   5
  -6  -4  -7 589.978 375.412   5
  -6  -4  -6 1389.15 682.915   5
  -6  -4  -5 830.738 495.592   5
  -6  -4  -4-154.237 112.127   5
  -6  -4  -3 1349.62 692.244   5
  -6  -4  -2-127.842 77.1734   5
  -6  -4  -1 522.233 466.388   5
  -6  -4   0 143.802 259.305   5
  -6  -4   1 456.375 414.257   5
  -6  -4   2-298.864 298.691   5
  -6  -4   3 385.231 254.286   5
  -6  -4   4 86.7784 111.735   5
  -6  -4   5-102.845 185.038   5
  -6  -4   6 1111.66 682.471   5
  -6  -4   7 1162.01 656.353   5
  -6  -3 -12 809.695 508.068   5
  -6  -3 -11 827.741 507.453   5
  -6  -3 -10 456.785 371.564   5
  -6  -3  -9 1467.93 645.619   5
  -6  -3  -8 350.426 289.831   5
  -6  -3  -7 3259.81 941.606   5
  -6  -3  -6 421.115 342.505   5
  -6  -3  -5 913.342 456.836   5
  -6  -3  -4 735.905 431.907   5
  -6  -3  -3 303.374 292.293   5
  -6  -3  -2 126.458 184.995   5
  -6  -3  -1 250.721 112.997   5
  -6  -3   0 1589.95 649.884   5
  -6  -3   1-136.248 215.718   5
  -6  -3   2 2110.25 788.281   5
  -6  -3   3 825.420 479.384   5
  -6  -3   4 574.773 468.296   5
  -6  -3   5 1268.00 653.099   5
  -6  -3   6 348.408 353.853   5
  -6  -3   7 2182.00 876.261   5
  -6  -3   8 232.669 382.923   5
  -6  -3   9 952.084 563.387   5
  -6  -3  10 338.535 349.337   5
  -6  -3  11 60.7421 283.400   5
  -6  -2  -2 609.468 366.075   5
  -6  -2  -1 1198.93 483.200   5
  -6  -2   0 552.139 357.248   5
  -6  -2   1 3009.93 839.763   5
  -6  -2   2 1185.38 536.292   5
  -6  -2   3 3021.31 857.626   5
  -6  -2   4 363.651 283.113   5
  -6  -2   5 2586.59 877.126   5
  -6  -2   6 2118.71 756.495   5
  -6  -2   7 305.869 323.278   5
  -6  -2   8 1123.92 563.616   5
  -6  -2   9-154.773 205.311   5
  -6  -2  10 562.475 449.173   5
  -6  -2  11 172.557 240.914   5
  -6  -2  12 421.570 393.871   5
  -5  -6  -9-150.493 333.137   5
  -5  -6  -8 272.244 452.816   5
  -5  -6  -7 0.17405 162.610   5
  -5  -6  -6 302.309 470.624   5
  -5  -6  -5-130.965 224.043   5
  -5  -6  -4 14.4219 212.120   5
  -5  -6  -3 745.067 546.279   5
  -5  -6  -2 572.401 509.300   5
  -5  -6  -1 0.17500 235.385   5
  -5  -6   0 289.832 447.845   5
  -5  -6   1 314.441 243.246   5
  -5  -5 -17 31.8238 111.534   5
  -5  -5 -16 679.239 567.306   5
  -5  -5 -15-596.709 545.838   5
  -5  -5 -14 0.17880 210.201   5
  -5  -5 -13 617.606 474.070   5
  -5  -5 -12 1054.10 619.027   5
  -5  -5 -11 295.586 419.502   5
  -5  -5 -10 418.233 460.147   5
  -5  -5  -9 572.192 496.876   5
  -5  -5  -8 427.755 449.731   5
  -5  -5  -7 823.491 520.991   5
  -5  -5  -6 229.886 291.923   5
  -5  -5  -5 476.636 459.982   5
  -5  -5  -4 328.864 250.703   5
  -5  -5  -3 411.664 447.670   5
  -5  -5  -2 524.480 417.857   5
  -5  -5  -1 679.381 472.342   5
  -5  -5   0 353.064 464.063   5
  -5  -5   1 259.267 194.502   5
  -5  -5   2 69.2975 122.249   5
  -5  -5   3 404.498 308.106   5
  -5  -5   4 115.571 284.517   5
  -5  -5   5-450.500 397.218   5
  -5  -5   6 64.2343 111.169   5
  -5  -5   7 181.066 206.328   5
  -5  -5   8 842.632 565.234   5
  -5  -5   9 423.867 472.232   5
  -5  -4 -21 668.581 552.364   5
  -5  -4 -20 35.4336 63.6544   5
  -5  -4 -19 559.716 463.149   5
  -5  -4 -18 802.127 580.592   5
  -5  -4 -17-69.0734 111.681   5
  -5  -4 -16 623.464 499.884   5
  -5  -4 -15 675.176 467.425   5
  -5  -4 -14 1122.34 625.023   5
  -5  -4 -13 689.325 449.511   5
  -5  -4 -12 394.668 368.770   5
  -5  -4 -11 444.837 287.030   5
  -5  -4 -10 708.536 499.539   5
  -5  -4  -9 1034.05 563.610   5
  -5  -4  -8 477.183 376.946   5
  -5  -4  -7 601.693 430.554   5
  -5  -4  -6 1899.18 755.303   5
  -5  -4  -5 1765.73 723.531   5
  -5  -4  -4 1458.05 675.312   5
  -5  -4  -3 1459.20 654.427   5
  -5  -4  -2 359.827 96.2908   5
  -5  -4  -1 2343.60 844.894   5
  -5  -4   0 455.180 290.536   5
  -5  -4   1 761.714 414.830   5
  -5  -4   2 1371.31 655.367   5
  -5  -4   3 48.0402 294.955   5
  -5  -4   4 3428.06 1028.73   5
  -5  -4   5 327.014 408.056   5
  -5  -4   6 2130.46 866.179   5
  -5  -4   7 603.584 485.042   5
  -5  -4   8 901.569 430.910   5
  -5  -4   9 64.9511 251.318   5
  -5  -4  10 533.786 438.429   5
  -5  -4  11 2371.15 950.016   5
  -5  -4  12 530.146 440.169   5
  -5  -4  13 135.315 216.301   5
  -5  -3 -23 933.846 646.586   5
  -5  -3 -22-142.837 221.538   5
  -5  -3 -21 1181.71 660.418   5
  -5  -3 -20 702.579 500.644   5
  -5  -3 -19 641.758 481.671   5
  -5  -3 -18 213.328 402.885   5
  -5  -3 -17 467.746 428.432   5
  -5  -3 -16 1084.34 600.643   5
  -5  -3 -15 1654.84 721.948   5
  -5  -3 -14 1998.50 755.275   5
  -5  -3 -13 1950.62 823.813   5
  -5  -3 -12 1096.32 573.391   5
  -5  -3 -11 2365.23 824.765   5
  -5  -3 -10 2583.43 852.901   5
  -5  -3  -9 740.896 448.861   5
  -5  -3  -8 1984.25 733.786   5
  -5  -3  -7 1874.37 627.200   5
  -5  -3  -6 1920.83 718.010   5
  -5  -3  -5 2313.16 760.912   5
  -5  -3  -4 3442.41 890.557   5
  -5  -3  -3 1755.75 658.776   5
  -5  -3  -2 5245.61 1120.09   5
  -5  -3  -1 2027.11 698.923   5
  -5  -3   0 3009.47 848.347   5
  -5  -3   1 887.759 483.156   5
  -5  -3   2 578.350 405.489   5
  -5  -3   3 1771.50 660.680   5
  -5  -3   4 656.313 392.565   5
  -5  -3   5 4309.08 1096.09   5
  -5  -3   6 307.248 286.180   5
  -5  -3   7 3536.94 980.700   5
  -5  -3   8 872.664 540.798   5
  -5  -3   9 1588.99 729.431   5
  -5  -3  10 276.995 396.300   5
  -5  -3  11 1710.74 831.515   5
  -5  -3  12 1039.85 606.305   5
  -5  -3  13 475.803 450.457   5
  -5  -3  14 1083.37 631.845   5
  -5  -3  15 243.857 242.712   5
  -5  -3  16 721.479 599.016   5
  -5  -2 -20 447.404 516.270   5
  -5  -2 -19 149.120 276.139   5
  -5  -2 -18 168.746 114.157   5
  -5  -2 -17 561.900 346.915   5
  -5  -2 -16 789.003 505.233   5
  -5  -2 -15 1404.29 592.324   5
  -5  -2 -14 906.306 524.630   5
  -5  -2 -13 1703.19 661.439   5
  -5  -2 -12 426.843 242.007   5
  -5  -2 -11 1611.59 603.445   5
  -5  -2 -10 11020.8 1597.49   5
  -5  -2  -9 124.198 275.211   5
  -5  -2  -8 4920.46 1002.96   5
  -5  -2  -7 6129.97 1141.51   5
  -5  -2  -6-321.293 331.492   5
  -5  -2  -5 2702.87 731.798   5
  -5  -2  -4 421.000 265.838   5
  -5  -2  -3 6767.75 1163.78   5
  -5  -2  -2 1535.94 573.429   5
  -5  -2  -1 10662.3 1464.65   5
  -5  -2   0 783.345 398.342   5
  -5  -2   1 945.413 385.701   5
  -5  -2   2 1226.85 495.377   5
  -5  -2   3 3205.09 818.872   5
  -5  -2   4 4725.47 1060.48   5
  -5  -2   5 2728.50 822.445   5
  -5  -2   6 5438.33 1149.48   5
  -5  -2   7 235.225 152.986   5
  -5  -2   8 3913.49 1008.83   5
  -5  -2   9 502.790 331.114   5
  -5  -2  10 2827.26 954.567   5
  -5  -2  11 2587.30 869.654   5
  -5  -2  12 421.457 394.959   5
  -5  -2  13 1241.19 637.941   5
  -5  -2  14 1199.20 583.707   5
  -5  -1 -12 2294.88 653.533   5
  -5  -1 -11 3438.98 793.240   5
  -5  -1 -10 3385.71 757.000   5
  -5  -1  -9 3987.08 831.218   5
  -5  -1  -8 585.648 281.968   5
  -5  -1  -7 4814.64 877.949   5
  -5  -1  -6 541.176 202.216   5
  -5  -1  -5 1604.12 464.113   5
  -5  -1  -4 3982.26 772.790   5
  -5  -1  -3 3393.20 735.354   5
  -5  -1  -2 8111.70 1103.62   5
  -5  -1  -1 1382.02 420.535   5
  -5  -1   0 7136.56 1069.42   5
  -5  -1   1 553.824 315.453   5
  -5  -1   2 13250.6 1552.30   5
  -5  -1   3 2504.12 700.325   5
  -5  -1   4 2771.64 728.197   5
  -5  -1   5 2632.67 741.611   5
  -5  -1   6 1630.41 615.366   5
  -5  -1   7 3900.03 927.525   5
  -5  -1   8 1016.31 504.325   5
  -5  -1   9 3486.61 918.115   5
  -5  -1  10 1513.64 577.937   5
  -5  -1  11 3677.02 998.628   5
  -5   0   2 3256.93 684.557   5
  -5   0   3 2906.86 656.008   5
  -5   0   4 356.642 297.952   5
  -5   0   5 6318.55 1028.27   5
  -5   0   6 1905.28 615.661   5
  -5   0   7 3143.88 778.518   5
  -4  -7  -7 184.380 410.040   5
  -4  -7  -6 202.157 276.273   5
  -4  -7  -5-404.470 238.465   5
  -4  -7  -4 0.17562 293.690   5
  -4  -7  -3 384.934 379.480   5
  -4  -7  -2 434.476 437.119   5
  -4  -7  -1-142.947 233.226   5
  -4  -7   0-157.347 245.817   5
  -4  -6 -16 168.216 255.986   5
  -4  -6 -15 237.362 309.211   5
  -4  -6 -14 508.007 495.829   5
  -4  -6 -13 607.836 581.156   5
  -4  -6 -12 886.975 576.884   5
  -4  -6 -11 360.891 402.032   5
  -4  -6 -10 41.5940 66.1757   5
  -4  -6  -9-0.16269 220.279   5
  -4  -6  -8-430.891 240.150   5
  -4  -6  -7 268.301 302.658   5
  -4  -6  -6 633.560 474.854   5
  -4  -6  -5 183.980 243.401   5
  -4  -6  -4 702.219 550.845   5
  -4  -6  -3 698.012 498.632   5
  -4  -6  -2 321.137 304.263   5
  -4  -6  -1 317.958 500.087   5
  -4  -6   0 1533.20 747.466   5
  -4  -6   1 548.242 519.461   5
  -4  -6   2 1214.64 631.147   5
  -4  -6   3-304.459 322.273   5
  -4  -6   4 649.760 619.759   5
  -4  -6   5 326.600 479.815   5
  -4  -6   6 96.6975 219.990   5
  -4  -6   7-165.130 245.603   5
  -4  -6   8 181.715 260.960   5
  -4  -6   9 17.8671 83.3934   5
  -4  -5 -21 802.216 614.934   5
  -4  -5 -20 266.703 435.087   5
  -4  -5 -19 219.325 278.618   5
  -4  -5 -18 399.997 410.114   5
  -4  -5 -17 228.164 387.292   5
  -4  -5 -16 192.225 334.744   5
  -4  -5 -15 337.035 312.913   5
  -4  -5 -14 255.503 320.716   5
  -4  -5 -13 2576.58 971.363   5
  -4  -5 -12 352.591 176.918   5
  -4  -5 -11 959.275 584.169   5
  -4  -5 -10-164.839 140.660   5
  -4  -5  -9 1516.44 726.086   5
  -4  -5  -8 2178.04 813.940   5
  -4  -5  -7 61.8365 289.124   5
  -4  -5  -6 788.156 505.167   5
  -4  -5  -5-102.007 18.4402   5
  -4  -5  -4 1536.49 613.972   5
  -4  -5  -3 152.731 249.755   5
  -4  -5  -2 797.076 441.327   5
  -4  -5  -1 2186.51 741.947   5
  -4  -5   0 2027.80 790.561   5
  -4  -5   1 1607.57 678.971   5
  -4  -5   2 996.125 587.806   5
  -4  -5   3 3157.37 1033.81   5
  -4  -5   4 395.344 411.582   5
  -4  -5   5 468.852 349.424   5
  -4  -5   6 1249.68 615.683   5
  -4  -5   7 598.921 387.582   5
  -4  -5   8 340.509 132.674   5
  -4  -5   9 429.870 446.291   5
  -4  -5  10-410.868 469.801   5
  -4  -5  11 547.785 498.896   5
  -4  -5  12 250.779 330.832   5
  -4  -5  13 716.544 603.555   5
  -4  -5  14-402.288 473.897   5
  -4  -4 -17 303.665 291.949   5
  -4  -4 -16 706.448 501.654   5
  -4  -4 -15 1379.45 706.590   5
  -4  -4 -14 1825.79 772.481   5
  -4  -4 -13 1793.81 679.801   5
  -4  -4 -12 4351.30 1105.38   5
  -4  -4 -11 485.896 443.632   5
  -4  -4 -10 4478.52 1096.42   5
  -4  -4  -9 2154.86 756.464   5
  -4  -4  -8 1301.24 542.374   5
  -4  -4  -7 631.860 349.934   5
  -4  -4  -6 1216.58 526.957   5
  -4  -4  -5 1612.30 587.064   5
  -4  -4  -4 533.428 295.167   5
  -4  -4  -3 1519.87 583.954   5
  -4  -4  -2 1616.63 637.459   5
  -4  -4  -1 6886.42 1328.34   5
  -4  -4   0 3506.22 896.174   5
  -4  -4   1 2110.81 722.261   5
  -4  -4   2 2465.93 769.659   5
  -4  -4   3 919.032 482.290   5
  -4  -4   4 2503.98 781.980   5
  -4  -4   5 569.081 328.779   5
  -4  -4   6 1196.79 585.888   5
  -4  -4   7 1579.22 685.236   5
  -4  -4   8 2952.76 975.766   5
  -4  -4   9 3049.61 942.609   5
  -4  -4  10-359.193 392.249   5
  -4  -4  11 1912.54 841.146   5
  -4  -4  12 422.937 524.059   5
  -4  -4  13 225.625 279.568   5
  -4  -4  14 1276.62 675.540   5
  -4  -4  15 438.156 451.076   5
  -4  -4  16 1080.45 714.793   5
  -4  -4  17-163.221 203.127   5
  -4  -3 -14 2085.79 799.272   5
  -4  -3 -13 3160.33 939.783   5
  -4  -3 -12 612.545 348.221   5
  -4  -3 -11 2838.20 853.066   5
  -4  -3 -10 1545.12 586.103   5
  -4  -3  -9 8179.92 1395.61   5
  -4  -3  -8 6105.23 1192.58   5
  -4  -3  -7 3220.36 891.252   5
  -4  -3  -6 7995.98 1361.08   5
  -4  -3  -5 2697.82 764.209   5
  -4  -3  -4 4082.06 922.011   5
  -4  -3  -3 4267.83 937.415   5
  -4  -3  -2 3381.76 811.803   5
  -4  -3  -1 1407.42 506.160   5
  -4  -3   0 2244.76 668.929   5
  -4  -3   1 11527.4 1580.88   5
  -4  -3   2 4695.08 1016.95   5
  -4  -3   3 9732.25 1489.69   5
  -4  -3   4 3031.37 806.118   5
  -4  -3   5 5581.55 1126.90   5
  -4  -3   6 249.193 288.618   5
  -4  -3   7 2547.99 766.999   5
  -4  -3   8 1684.18 662.026   5
  -4  -3   9 653.526 422.815   5
  -4  -3  10 5643.56 1282.21   5
  -4  -3  11 1175.84 605.850   5
  -4  -3  12 2796.49 932.017   5
  -4  -3  13 997.838 568.338   5
  -4  -3  14 979.587 657.803   5
  -4  -3  15 2729.19 1007.37   5
  -4  -3  16 585.856 503.530   5
  -4  -3  17 2610.44 974.539   5
  -4  -2 -13 5204.61 1096.09   5
  -4  -2 -12 54.4522 156.610   5
  -4  -2 -11 5954.72 1116.23   5
  -4  -2 -10 6238.33 1101.83   5
  -4  -2  -9 2531.42 689.031   5
  -4  -2  -8 5281.16 988.573   5
  -4  -2  -7 1673.31 500.059   5
  -4  -2  -6 13437.6 1530.45   5
  -4  -2  -5 14994.2 1627.88   5
  -4  -2  -4 2261.88 619.633   5
  -4  -2  -3 10441.9 1324.59   5
  -4  -2  -2 5014.64 917.412   5
  -4  -2  -1 6621.10 1051.91   5
  -4  -2   0 10986.2 1382.50   5
  -4  -2   1 10607.5 1348.78   5
  -4  -2   2 15223.6 1672.54   5
  -4  -2   3 2557.38 656.237   5
  -4  -2   4 17728.9 1857.05   5
  -4  -2   5 2178.99 646.869   5
  -4  -2   6 689.247 319.416   5
  -4  -2   7 197.939 238.632   5
  -4  -2   8 4602.46 1020.66   5
  -4  -2   9 1593.90 588.817   5
  -4  -2  10 3608.95 968.665   5
  -4  -2  11 4279.25 1083.78   5
  -4  -2  12 911.204 505.085   5
  -4  -2  13 9993.15 1723.22   5
  -4  -2  14 174.375 165.171   5
  -4  -2  15 5255.30 1304.06   5
  -4  -1 -12 2658.30 699.042   5
  -4  -1 -11 8733.53 1189.70   5
  -4  -1 -10 8887.30 1183.09   5
  -4  -1  -9 236.898 212.772   5
  -4  -1  -8 4094.34 769.735   5
  -4  -1  -7 6456.60 937.633   5
  -4  -1  -6 20113.7 1659.04   5
  -4  -1  -5 6249.85 915.047   5
  -4  -1  -4 22171.6 1689.01   5
  -4  -1  -3 4645.11 770.811   5
  -4  -1  -2 17623.2 1501.01   5
  -4  -1  -1 5579.65 857.348   5
  -4  -1   0 4739.49 789.606   5
  -4  -1   1 8537.64 1090.82   5
  -4  -1   2 8332.39 1105.35   5
  -4  -1   3 13756.1 1445.21   5
  -4  -1   4 226.869 231.334   5
  -4  -1   5 3660.95 761.561   5
  -4  -1   6 663.108 326.151   5
  -4  -1   7 18852.1 1891.55   5
  -4  -1   8 3001.48 779.701   5
  -4  -1   9 9856.63 1465.23   5
  -4  -1  10 2461.44 752.309   5
  -4  -1  11 4198.20 971.911   5
  -4  -1  12 9305.04 1557.94   5
  -4   0 -11 3595.15 684.799   5
  -4   0 -10 843.529 301.061   5
  -4   0  -9 200.206 13.9250   5
  -4   0  -8 13542.5 1191.90   5
  -4   0  -7 8894.00 941.010   5
  -4   0  -6 11114.7 1031.92   5
  -4   0  -5 10226.7 965.562   5
  -4   0  -4 5555.74 715.714   5
  -4   0  -3 18233.3 1306.41   5
  -4   0  -2 253.654 86.4259   5
  -4   0  -1 20721.2 1429.21   5
  -4   0   0 631.629 226.394   5
  -4   0   1 15594.6 1310.35   5
  -4   0   2 3802.82 669.739   5
  -4   0   3 2376.65 528.198   5
  -4   0   4 15554.6 1459.24   5
  -4   0   5 1714.98 504.419   5
  -4   0   6 25381.6 1973.71   5
  -4   0   7 8238.42 1162.55   5
  -4   0   8 2835.62 714.190   5
  -4   1  -3 4241.45 456.298   5
  -4   1  -2 13827.2 879.036   5
  -4   1  -1 447.446 155.219   5
  -4   1   0 14810.3 1023.22   5
  -4   1   1-83.1100 116.151   5
  -3  -7 -17 329.955 470.798   7
  -3  -7 -16-139.375 232.437   7
  -3  -7 -15-19.1925 160.896   7
  -3  -7 -14 191.005 378.365   5
  -3  -7 -13 117.709 211.484   5
  -3  -7 -12-26.0211 98.2208   5
  -3  -7 -11 59.4213 223.255   5
  -3  -7 -10 173.073 273.062   5
  -3  -7  -9 288.507 399.350   5
  -3  -7  -8-222.810 280.728   5
  -3  -7  -7 463.365 436.983   5
  -3  -7  -6-546.588 431.775   5
  -3  -7  -5-188.813 250.760   5
  -3  -7  -4 296.037 321.223   5
  -3  -7  -3-297.102 314.476   5
  -3  -7  -2 0.15445 156.631   5
  -3  -7  -1-19.2669 79.8833   5
  -3  -7   0 95.4171 178.891   5
  -3  -7   1 233.890 340.857   5
  -3  -7   2 215.002 271.717   5
  -3  -7   3 110.381 301.105   5
  -3  -7   4-259.118 300.783   5
  -3  -7   5-0.16072 352.705   5
  -3  -7   6 569.649 564.085   5
  -3  -7   7 0.16872 132.657   5
  -3  -7   8 366.356 372.158   5
  -3  -7   9 4392.26 1250.63   2
  -3  -7   9 110.889 208.642   5
  -3  -6 -22-0.18126 107.195   7
  -3  -6 -21-0.17717 38.6420   7
  -3  -6 -20 60.0181 235.048   7
  -3  -6 -20-320.737 269.228   5
  -3  -6 -19 305.130 427.516   7
  -3  -6 -19-426.607 222.321   5
  -3  -6 -18 160.117 419.502   5
  -3  -6 -18 510.144 472.550   7
  -3  -6 -17 346.407 354.785   5
  -3  -6 -17 645.509 558.636   7
  -3  -6 -16 1514.58 723.100   7
  -3  -6 -16 827.832 614.614   5
  -3  -6 -15 265.090 293.666   7
  -3  -6 -15 410.679 423.398   5
  -3  -6 -14-134.063 141.049   7
  -3  -6 -14 204.192 190.839   5
  -3  -6 -13 631.314 501.025   5
  -3  -6 -13 173.124 205.174   7
  -3  -6 -12 305.583 349.336   7
  -3  -6 -12 543.350 376.827   5
  -3  -6 -11 485.999 53.7061   5
  -3  -6 -10 914.380 530.673   5
  -3  -6  -9 1634.85 662.731   5
  -3  -6  -8 496.190 422.207   5
  -3  -6  -7 5216.01 1250.67   5
  -3  -6  -6-3.27777 128.351   5
  -3  -6  -5 592.929 300.252   5
  -3  -6  -4 1634.49 677.818   5
  -3  -6  -3-154.673 219.609   5
  -3  -6  -2 114.140 147.155   5
  -3  -6  -1 483.688 401.351   5
  -3  -6   0 2022.35 782.069   5
  -3  -6   1-50.9985 152.701   5
  -3  -6   2 743.440 460.732   5
  -3  -6   3-0.68284 418.029   5
  -3  -6   4 1173.10 633.041   5
  -3  -6   5 592.608 485.747   5
  -3  -6   6 515.139 430.289   5
  -3  -6   7 819.207 555.483   5
  -3  -6   8 682.533 512.226   5
  -3  -6   9 719.819 647.433   5
  -3  -6  10 139.675 221.909   5
  -3  -6  11 227.258 454.256   5
  -3  -6  12-353.887 361.440   5
  -3  -6  13 343.008 526.196   5
  -3  -6  14 994.268 728.905   5
  -3  -5 -22 338.732 463.492   7
  -3  -5 -21 165.204 249.410   7
  -3  -5 -20 451.069 373.883   7
  -3  -5 -19-53.2102 114.678   7
  -3  -5 -18 336.681 398.290   7
  -3  -5 -17 1519.63 700.243   7
  -3  -5 -16 831.047 568.822   7
  -3  -5 -15 1708.03 698.088   7
  -3  -5 -15 1492.22 760.471   5
  -3  -5 -14 737.029 438.751   5
  -3  -5 -14 1121.09 530.451   7
  -3  -5 -13 1106.89 588.619   5
  -3  -5 -13 1681.67 661.331   7
  -3  -5 -12 2445.94 819.624   5
  -3  -5 -12 2574.46 805.447   7
  -3  -5 -11 722.405 466.403   5
  -3  -5 -11 564.137 395.964   7
  -3  -5 -10 1878.16 697.256   7
  -3  -5 -10 1561.69 617.862   5
  -3  -5  -9 2890.59 889.527   5
  -3  -5  -8 4612.33 1112.76   5
  -3  -5  -7 178.938 136.247   5
  -3  -5  -6-191.574 381.235   5
  -3  -5  -5 2029.56 689.479   5
  -3  -5  -4 4927.97 1120.35   5
  -3  -5  -3 1385.69 564.445   5
  -3  -5  -2 922.412 371.497   5
  -3  -5  -1 2302.81 765.874   5
  -3  -5   0 167.550 248.443   5
  -3  -5   1 3409.92 951.461   5
  -3  -5   2 79.7509 119.774   5
  -3  -5   3 3906.55 993.097   5
  -3  -5   4 172.712 254.664   5
  -3  -5   5 2466.57 886.045   5
  -3  -5   6 433.068 256.809   5
  -3  -5   7-164.313 241.852   5
  -3  -5   8 2020.45 770.041   5
  -3  -5   9 816.520 528.340   5
  -3  -5  10 979.365 577.841   5
  -3  -5  11 688.492 456.117   5
  -3  -5  12 623.923 529.526   5
  -3  -5  13 67.4585 201.169   5
  -3  -5  14 343.674 349.342   5
  -3  -5  15 180.102 473.078   5
  -3  -5  16 1100.15 808.696   5
  -3  -5  17 224.087 370.900   5
  -3  -5  18 357.021 547.465   5
  -3  -4 -21 59.0787 206.698   7
  -3  -4 -20 94.3194 187.412   7
  -3  -4 -19 548.195 389.708   7
  -3  -4 -18 1955.06 681.566   7
  -3  -4 -17 898.837 447.317   7
  -3  -4 -16 3828.30 945.415   7
  -3  -4 -15 2872.02 785.073   7
  -3  -4 -14 7342.90 1283.70   7
  -3  -4 -13 412.245 245.272   7
  -3  -4 -12 3394.38 839.321   7
  -3  -4 -12 2523.85 788.623   5
  -3  -4 -11 1951.94 684.179   5
  -3  -4 -11 2323.46 682.671   7
  -3  -4 -10 2019.89 655.256   5
  -3  -4 -10 2108.33 674.767   7
  -3  -4  -9 5799.10 1159.01   5
  -3  -4  -9 5619.61 1017.40   7
  -3  -4  -8 750.151 333.163   5
  -3  -4  -7 3598.70 878.698   5
  -3  -4  -6 938.591 418.631   5
  -3  -4  -5 19888.4 2133.61   5
  -3  -4  -4 8590.99 1397.14   5
  -3  -4  -3 961.073 397.112   5
  -3  -4  -2 1981.77 594.502   5
  -3  -4  -1 3782.12 888.976   5
  -3  -4   0 2742.34 763.640   5
  -3  -4   1 1954.17 675.084   5
  -3  -4   2 2891.81 764.090   5
  -3  -4   3 743.078 438.168   5
  -3  -4   4 8417.77 1427.60   5
  -3  -4   5 2955.44 810.645   5
  -3  -4   6 1365.08 538.924   5
  -3  -4   7 2569.18 741.382   5
  -3  -4   8 1014.39 500.461   5
  -3  -4   9 815.993 449.588   5
  -3  -4  10 6.10403 48.8751   5
  -3  -4  11 1505.33 636.764   5
  -3  -4  12 593.433 347.815   5
  -3  -4  13 1722.23 741.366   5
  -3  -4  14 2801.10 916.116   5
  -3  -4  15 761.015 570.985   5
  -3  -4  16 1627.20 745.032   5
  -3  -4  17 544.755 495.972   5
  -3  -4  18 1175.08 674.014   5
  -3  -4  19 214.504 358.001   5
  -3  -3 -20 1528.27 545.080   7
  -3  -3 -19 823.487 426.973   7
  -3  -3 -18 3014.41 771.679   7
  -3  -3 -17 2449.09 671.788   7
  -3  -3 -16 2786.49 715.659   7
  -3  -3 -15 5854.32 1019.14   7
  -3  -3 -14 364.921 259.850   7
  -3  -3 -13 11680.2 1389.97   7
  -3  -3 -12 1628.39 520.537   7
  -3  -3 -11 11880.2 1375.12   7
  -3  -3 -10 2235.50 542.182   7
  -3  -3  -9 7928.89 1260.25   5
  -3  -3  -9 8907.72 1098.08   7
  -3  -3  -8 8234.27 1278.96   5
  -3  -3  -8 8707.68 1112.46   7
  -3  -3  -7 4819.84 942.302   5
  -3  -3  -6 8995.83 1282.06   5
  -3  -3  -5 4693.95 912.114   5
  -3  -3  -4 13696.4 1567.29   5
  -3  -3  -3 20024.6 1912.71   5
  -3  -3  -2 18835.7 1834.33   5
  -3  -3  -1 9202.25 1257.42   5
  -3  -3   0 5680.24 987.195   5
  -3  -3   1 9312.90 1292.73   5
  -3  -3   2 5851.99 1037.89   5
  -3  -3   3 5140.23 990.619   5
  -3  -3   4 6672.29 1143.41   5
  -3  -3   5 10746.6 1458.58   5
  -3  -3   6 8811.91 1339.33   5
  -3  -3   7 5839.69 1124.68   5
  -3  -3   8 2413.22 705.699   5
  -3  -3   9 968.073 511.243   5
  -3  -3  10 3255.60 872.206   5
  -3  -3  11 2605.02 846.001   5
  -3  -3  12 6742.03 1354.71   5
  -3  -3  13 2764.39 822.193   5
  -3  -3  14 1596.25 724.264   5
  -3  -3  15 2102.49 859.412   5
  -3  -3  16 226.044 323.718   5
  -3  -3  17 2327.20 897.265   5
  -3  -2 -19 2577.09 665.065   7
  -3  -2 -18 1819.98 568.328   7
  -3  -2 -17 4129.13 799.693   7
  -3  -2 -16 2215.75 534.672   7
  -3  -2 -15 2205.11 534.099   7
  -3  -2 -14 12903.4 1287.50   7
  -3  -2 -13 9049.89 1033.58   7
  -3  -2 -12 17437.8 1405.61   7
  -3  -2 -11 5598.61 783.236   7
  -3  -2 -10 20776.4 1444.54   7
  -3  -2  -9 1797.96 408.395   7
  -3  -2  -8 8671.67 1179.08   5
  -3  -2  -7 2738.67 589.831   5
  -3  -2  -6 9925.53 1215.33   5
  -3  -2  -5 15196.6 1490.85   5
  -3  -2  -4 5226.55 840.453   5
  -3  -2  -3 10717.3 1237.27   5
  -3  -2  -2 18607.9 1608.93   5
  -3  -2  -1 33137.4 2173.21   5
  -3  -2   0 14753.8 1445.31   5
  -3  -2   1 8583.42 1095.81   5
  -3  -2   2 12195.0 1344.53   5
  -3  -2   2 12002.2 735.395   4
  -3  -2   3 8525.26 1154.60   5
  -3  -2   3 8477.80 586.751   4
  -3  -2   4 18197.3 1684.50   5
  -3  -2   4 15976.9 770.432   4
  -3  -2   5 7630.09 1123.55   5
  -3  -2   5 5941.48 455.877   4
  -3  -2   6 2227.87 655.378   5
  -3  -2   7 22854.6 2088.68   5
  -3  -2   8 2601.03 727.239   5
  -3  -2   9 52659.4 3232.75   5
  -3  -2  10 4822.29 1019.53   5
  -3  -2  11 5349.91 1054.62   5
  -3  -2  12 2538.27 762.628   5
  -3  -2  13 4579.03 1080.91   5
  -3  -2  14 2033.72 728.739   5
  -3  -2  15 887.470 498.233   5
  -3  -1 -17 1268.72 380.904   7
  -3  -1 -16 10268.4 1060.38   7
  -3  -1 -15 557.333 227.773   7
  -3  -1 -14 21030.2 1376.44   7
  -3  -1 -13 14887.5 1095.83   7
  -3  -1 -12 12437.3 922.437   7
  -3  -1 -11 5255.23 568.871   7
  -3  -1 -10 4934.28 510.261   7
  -3  -1  -9 12546.0 765.662   7
  -3  -1  -7 26018.6 1752.07   5
  -3  -1  -6 7499.75 905.789   5
  -3  -1  -5 13632.9 1203.10   5
  -3  -1  -4 14737.0 1247.89   5
  -3  -1  -3 13032.7 1188.25   5
  -3  -1  -2 46122.7 2205.14   5
  -3  -1  -1 17765.2 1359.83   5
  -3  -1   0 17801.3 1378.91   5
  -3  -1   1 42032.2 2187.27   5
  -3  -1   2 8512.26 983.780   5
  -3  -1   3 20073.5 1566.14   5
  -3  -1   4 6062.70 890.321   5
  -3  -1   5 19164.4 1648.33   5
  -3  -1   6 7233.67 1019.35   5
  -3  -1   7 16205.4 1596.58   5
  -3  -1   8 33638.1 2395.01   5
  -3  -1   9 10091.9 1344.76   5
  -3  -1  10 12337.7 1518.65   5
  -3  -1  11 5513.58 1026.53   5
  -3  -1  12 8257.02 1340.26   5
  -3  -1  13 2716.18 792.537   5
  -3   0 -14 4636.06 549.044   7
  -3   0 -13 4527.94 488.615   7
  -3   0 -12 10758.9 647.219   7
  -3   0 -11 8531.35 435.458   7
  -3   0  -7 13312.3 1063.75   5
  -3   0  -6 18674.3 1221.89   5
  -3   0  -5 24123.2 1367.66   5
  -3   0  -4 23152.9 1309.75   5
  -3   0  -3 7129.86 703.100   5
  -3   0  -2 36663.0 1605.05   5
  -3   0  -1 24847.1 1345.05   5
  -3   0   0 16373.1 1140.48   5
  -3   0   1 13112.3 1033.81   5
  -3   0   2 53586.2 2203.06   5
  -3   0   3 2998.01 546.149   5
  -3   0   4 35949.0 1972.98   5
  -3   0   5 5012.94 751.368   5
  -3   0   6 32107.2 2017.13   5
  -3   0   7 295.256 177.668   5
  -3   0   8 17812.7 1649.22   5
  -3   1  -7 7625.49 622.010   5
  -3   1  -6 6351.21 523.713   5
  -3   1  -5 3777.11 374.670   5
  -3   1  -4 18576.1 797.545   5
  -3   1  -3 11011.4 597.092   5
  -3   1  -2 24695.2 938.632   5
  -3   1  -1 1878.08 292.318   7
  -3   1  -1 2006.45 283.236   5
  -3   1   0 25384.5 1115.84   5
  -3   1   1 17861.8 1018.01   5
  -3   2  -9 1573.40 284.531   7
  -3   2  -5 11305.5 744.540   7
  -2  -8 -11-472.480 422.496   5
  -2  -8 -10-537.829 447.778   5
  -2  -8  -9 274.946 473.528   5
  -2  -8  -8 0.16503 348.412   5
  -2  -8  -7 193.210 425.103   5
  -2  -8  -6 0.15843 194.835   5
  -2  -8  -5 171.156 241.551   5
  -2  -8  -4 461.675 397.857   5
  -2  -8  -3 43.2281 122.404   5
  -2  -8  -2 82.6767 167.549   5
  -2  -8  -1 0.15669 91.5055   5
  -2  -8   0 150.725 228.488   5
  -2  -8   1 0.16070 86.0230   5
  -2  -8   2 486.883 539.696   5
  -2  -8   3 223.210 391.671   5
  -2  -8   4-325.578 339.147   5
  -2  -8   5 0.16547 169.978   5
  -2  -8   6 232.763 291.876   5
  -2  -7 -18 125.427 340.445   7
  -2  -7 -18-310.644 342.470   5
  -2  -7 -17 183.802 329.787   5
  -2  -7 -17 124.280 166.885   7
  -2  -7 -16 293.270 264.206   7
  -2  -7 -16-669.538 490.598   5
  -2  -7 -15 39.1075 85.8209   7
  -2  -7 -15 492.770 546.879   5
  -2  -7 -14 624.707 425.854   5
  -2  -7 -14 544.028 440.183   7
  -2  -7 -13 1026.92 628.989   7
  -2  -7 -13-280.447 307.455   5
  -2  -7 -12 1003.72 644.110   7
  -2  -7 -12 234.843 346.573   5
  -2  -7 -11 242.734 282.919   5
  -2  -7 -11-197.773 242.176   7
  -2  -7 -10-445.599 337.833   5
  -2  -7 -10 726.840 598.864   7
  -2  -7  -9 287.851 422.791   5
  -2  -7  -8 61.4701 102.711   5
  -2  -7  -7 360.621 375.947   5
  -2  -7  -6 147.254 239.651   5
  -2  -7  -5 175.374 317.322   5
  -2  -7  -4 227.052 291.014   5
  -2  -7  -3 149.136 275.019   5
  -2  -7  -2-396.151 393.178   5
  -2  -7  -1-156.282 216.174   5
  -2  -7   0-170.215 223.777   5
  -2  -7   1-60.1239 54.1881   5
  -2  -7   2 302.366 299.674   5
  -2  -7   3 184.152 328.245   5
  -2  -7   4 187.532 241.028   5
  -2  -7   5-57.9473 134.314   5
  -2  -7   6 714.388 566.959   5
  -2  -7   7 259.037 290.382   5
  -2  -7   8 4359.11 1262.99   2
  -2  -7   8 453.473 535.235   5
  -2  -7   9 2927.66 1021.91   2
  -2  -7   9 0.16016 277.347   5
  -2  -7  10 2341.15 936.625   2
  -2  -7  10 298.873 326.422   5
  -2  -7  11 466.360 409.862   5
  -2  -7  11 758.877 560.477   2
  -2  -7  12 696.117 581.824   2
  -2  -7  12 491.440 538.627   5
  -2  -7  13-0.17713 222.092   5
  -2  -6 -23-316.405 345.237   7
  -2  -6 -22 305.471 396.916   7
  -2  -6 -21 329.001 451.781   7
  -2  -6 -20 96.3254 134.255   7
  -2  -6 -19-82.5424 190.583   7
  -2  -6 -18 150.432 190.145   7
  -2  -6 -17 524.034 289.679   7
  -2  -6 -16 1815.61 763.350   7
  -2  -6 -15 605.835 391.833   5
  -2  -6 -15 289.543 170.899   7
  -2  -6 -14 548.386 499.481   7
  -2  -6 -14 175.153 248.271   5
  -2  -6 -13 629.879 479.894   5
  -2  -6 -13 500.792 280.364   7
  -2  -6 -12 1065.92 533.083   5
  -2  -6 -12 874.666 530.930   7
  -2  -6 -11 734.654 422.942   7
  -2  -6 -11 321.368 348.508   5
  -2  -6 -10 901.536 486.537   5
  -2  -6 -10 1129.32 621.053   7
  -2  -6  -9 9.96255 174.645   5
  -2  -6  -9 178.305 110.084   7
  -2  -6  -8-262.640 433.250   5
  -2  -6  -8 406.794 306.151   7
  -2  -6  -7 497.228 420.381   5
  -2  -6  -6 31.3743 316.345   5
  -2  -6  -5 574.856 402.416   5
  -2  -6  -4 624.307 362.023   5
  -2  -6  -3 2185.47 784.226   5
  -2  -6  -2 3476.15 941.145   5
  -2  -6  -1 336.544 323.752   5
  -2  -6   0 982.836 455.439   5
  -2  -6   1 539.235 375.404   5
  -2  -6   2 518.855 324.716   5
  -2  -6   3 452.833 473.376   5
  -2  -6   4-165.506 272.028   5
  -2  -6   5 1798.68 701.255   5
  -2  -6   6 757.966 412.398   5
  -2  -6   7 309.526 239.626   5
  -2  -6   8 476.755 409.092   5
  -2  -6   9 547.098 398.911   5
  -2  -6   9 6011.38 1274.01   2
  -2  -6  10 3155.47 962.806   2
  -2  -6  10 205.211 287.182   5
  -2  -6  11 2400.02 844.467   2
  -2  -6  11 506.344 484.755   5
  -2  -6  12 213.526 390.972   5
  -2  -6  12 1347.93 645.378   2
  -2  -6  13 720.288 556.335   5
  -2  -6  14 698.011 704.197   5
  -2  -6  15 0.16792 245.660   5
  -2  -6  16 405.312 389.182   5
  -2  -6  17 466.873 427.911   5
  -2  -6  18 927.904 615.171   5
  -2  -5 -26 937.446 578.786   7
  -2  -5 -25 359.136 396.810   7
  -2  -5 -24 1332.74 764.394   7
  -2  -5 -23 243.410 404.682   7
  -2  -5 -22 898.354 573.866   7
  -2  -5 -21 408.891 308.175   7
  -2  -5 -20 300.316 306.331   7
  -2  -5 -19 477.265 385.846   7
  -2  -5 -18 1752.78 751.332   7
  -2  -5 -17 890.565 482.575   7
  -2  -5 -16 1768.00 730.620   7
  -2  -5 -15 723.604 396.270   7
  -2  -5 -14 546.159 391.153   7
  -2  -5 -13 4229.29 1016.97   7
  -2  -5 -12 1676.55 646.194   7
  -2  -5 -11 729.596 451.820   5
  -2  -5 -11 1012.59 558.094   7
  -2  -5 -10 5812.83 1180.82   7
  -2  -5 -10 6018.44 1206.43   5
  -2  -5  -9 3115.71 858.255   7
  -2  -5  -9 3524.51 917.781   5
  -2  -5  -8 1616.00 553.953   5
  -2  -5  -8 2133.68 742.311   7
  -2  -5  -7 7611.43 1317.02   7
  -2  -5  -7 6911.70 1265.52   5
  -2  -5  -6 564.361 420.137   5
  -2  -5  -6 630.227 459.880   7
  -2  -5  -5 6316.93 1238.32   5
  -2  -5  -4 9857.74 1509.25   5
  -2  -5  -3 15112.5 1847.64   5
  -2  -5  -2 2714.63 771.245   5
  -2  -5  -1 1400.90 512.907   5
  -2  -5   0-241.784 274.552   5
  -2  -5   1 48.9662 235.315   5
  -2  -5   2 1705.20 570.772   5
  -2  -5   3 428.900 266.847   5
  -2  -5   4 219.870 155.785   5
  -2  -5   5-146.758 202.811   5
  -2  -5   6 2037.31 697.502   5
  -2  -5   7 158.029 263.288   5
  -2  -5   8 2432.93 782.211   5
  -2  -5   9-216.066 224.472   5
  -2  -5  10 2637.21 843.969   5
  -2  -5  11 215.270 273.658   5
  -2  -5  11 3293.09 896.065   2
  -2  -5  12 568.354 428.620   5
  -2  -5  12 2188.16 703.477   2
  -2  -5  13 1373.27 544.616   2
  -2  -5  13-39.7531 212.539   5
  -2  -5  14 67.4167 199.916   5
  -2  -5  15 415.907 326.113   5
  -2  -5  16-26.8728 94.6851   5
  -2  -5  17 1228.73 718.770   5
  -2  -5  18 729.966 608.203   5
  -2  -5  19-836.035 566.396   5
  -2  -4 -28 409.175 542.049   7
  -2  -4 -27 300.591 485.498   7
  -2  -4 -26 886.335 594.852   7
  -2  -4 -25 1057.57 621.169   7
  -2  -4 -24 965.252 566.187   7
  -2  -4 -23 155.529 222.966   7
  -2  -4 -22 237.423 302.004   7
  -2  -4 -21 1926.88 738.293   7
  -2  -4 -20 1778.73 696.564   7
  -2  -4 -19 1851.57 666.736   7
  -2  -4 -18 1886.33 724.179   7
  -2  -4 -17 1674.92 654.651   7
  -2  -4 -16 2768.31 832.488   7
  -2  -4 -15 1921.84 613.844   7
  -2  -4 -14 2398.58 723.145   7
  -2  -4 -13 3053.15 836.766   7
  -2  -4 -12 7979.00 1265.32   7
  -2  -4 -11 3866.92 853.690   7
  -2  -4 -10 1552.12 547.243   7
  -2  -4  -9 12578.6 1537.05   7
  -2  -4  -8 3479.71 844.531   5
  -2  -4  -8 3889.43 876.272   7
  -2  -4  -7 21294.1 1966.88   7
  -2  -4  -7 20473.1 1981.96   5
  -2  -4  -6 2341.50 652.947   7
  -2  -4  -6 1979.00 549.777   5
  -2  -4  -5 7675.92 1149.39   7
  -2  -4  -5 7123.39 1123.52   5
  -2  -4  -4 10314.5 1371.64   5
  -2  -4  -3 2504.20 639.805   5
  -2  -4  -2 8057.41 1210.36   5
  -2  -4  -1 2331.48 652.665   5
  -2  -4   0 34804.3 2519.69   5
  -2  -4   1 4678.36 906.981   5
  -2  -4   2 5805.90 1015.79   5
  -2  -4   3-155.795 246.086   5
  -2  -4   4 3471.13 830.825   5
  -2  -4   5 6664.02 1127.91   5
  -2  -4   6 661.568 351.668   5
  -2  -4   7 4873.74 995.687   5
  -2  -4   8 233.166 248.058   5
  -2  -4   9 7422.02 1295.05   5
  -2  -4  10 3497.15 884.572   5
  -2  -4  11 4668.48 945.626   2
  -2  -4  11 1209.65 581.747   5
  -2  -4  12 1737.35 665.451   5
  -2  -4  12 3816.25 853.790   2
  -2  -4  13 1534.05 473.918   2
  -2  -4  13 965.023 621.614   5
  -2  -4  14 747.517 466.105   5
  -2  -4  15 286.519 259.840   5
  -2  -4  16 1667.93 725.600   5
  -2  -4  17 21.1472 161.689   5
  -2  -4  18 991.888 550.588   5
  -2  -3 -28 103.887 268.530   7
  -2  -3 -27 540.372 492.603   7
  -2  -3 -26 688.425 429.571   7
  -2  -3 -25 587.677 438.779   7
  -2  -3 -24 87.5435 80.4634   7
  -2  -3 -23 541.367 353.394   7
  -2  -3 -22 3900.17 962.405   7
  -2  -3 -21 4382.36 1014.50   7
  -2  -3 -20 251.536 246.054   7
  -2  -3 -19 6789.61 1215.22   7
  -2  -3 -18 2115.34 708.146   7
  -2  -3 -17 1618.55 552.259   7
  -2  -3 -16 3336.18 811.644   7
  -2  -3 -15 4001.29 841.177   7
  -2  -3 -14 4820.78 905.308   7
  -2  -3 -13 6477.85 1031.69   7
  -2  -3 -12 8846.66 1178.11   7
  -2  -3 -11 5222.94 897.771   7
  -2  -3 -10 8784.35 1119.52   7
  -2  -3  -9 3316.31 677.135   7
  -2  -3  -8 30286.1 2059.33   7
  -2  -3  -7 331.173 114.688   7
  -2  -3  -6 22882.2 1886.63   5
  -2  -3  -6 24884.9 1810.50   7
  -2  -3  -5 3239.33 695.442   5
  -2  -3  -5 3672.17 698.514   7
  -2  -3  -4 21083.6 1634.08   7
  -2  -3  -4 20773.1 1760.76   5
  -2  -3  -3 15944.7 1560.53   5
  -2  -3  -2 11810.9 1309.75   5
  -2  -3  -1 22288.8 1826.29   5
  -2  -3   0 4616.99 808.504   5
  -2  -3   1 20620.0 1740.75   5
  -2  -3   2 6187.49 990.737   5
  -2  -3   3 14805.2 1492.74   5
  -2  -3   4 3957.26 757.767   5
  -2  -3   5 10038.3 1287.26   5
  -2  -3   6 2138.64 548.334   5
  -2  -3   7 4567.88 885.153   5
  -2  -3   8 11704.3 1536.73   5
  -2  -3   9 2450.20 649.357   5
  -2  -3  10 10148.9 1472.00   5
  -2  -3  11 8256.28 1013.88   2
  -2  -3  11 5592.45 1106.40   5
  -2  -3  12 3890.73 892.311   5
  -2  -3  12 5610.94 825.927   2
  -2  -3  13 4213.38 1017.86   5
  -2  -3  13 4265.63 686.859   2
  -2  -3  14 535.477 310.581   5
  -2  -3  15 1801.77 644.508   5
  -2  -3  16 2955.09 911.490   5
  -2  -3  17 1156.68 745.650   5
  -2  -2 -27 125.740 360.143   7
  -2  -2 -26 1208.04 578.815   7
  -2  -2 -25 428.076 325.937   7
  -2  -2 -24 1193.20 556.718   7
  -2  -2 -23 701.924 378.309   7
  -2  -2 -22 3700.71 924.950   7
  -2  -2 -21 7225.70 1305.79   7
  -2  -2 -20 330.519 307.103   7
  -2  -2 -19 5179.30 1004.97   7
  -2  -2 -18 4238.63 893.153   7
  -2  -2 -17 145.323 31.9506   7
  -2  -2 -16 17072.7 1607.25   7
  -2  -2 -15 986.009 399.100   7
  -2  -2 -14 12024.1 1307.81   7
  -2  -2 -13 3055.30 612.655   7
  -2  -2 -12 15970.1 1396.15   7
  -2  -2 -11 6596.63 873.949   7
  -2  -2 -10 7099.76 877.320   7
  -2  -2  -9 37605.9 1956.06   7
  -2  -2  -8 19217.3 1348.14   7
  -2  -2  -7 14044.1 1131.39   7
  -2  -2  -6 29815.5 1685.88   7
  -2  -2  -5 92571.9 3305.23   5
  -2  -2  -5 97547.7 2876.03   7
  -2  -2  -4 3873.23 629.162   5
  -2  -2  -4 4592.22 621.206   7
  -2  -2  -3 53231.9 2457.67   5
  -2  -2  -2 3882.18 644.615   5
  -2  -2  -1 33238.9 1965.62   5
  -2  -2   0 40380.5 2132.02   5
  -2  -2   1 3622.06 620.256   5
  -2  -2   2 33531.8 1986.87   5
  -2  -2   3 18630.9 1536.60   5
  -2  -2   4 57766.0 2722.57   5
  -2  -2   5 6832.02 968.743   5
  -2  -2   6 21735.1 1747.00   5
  -2  -2   7 17574.7 1665.39   5
  -2  -2   8 22293.9 1900.63   5
  -2  -2   9 32530.7 2359.82   5
  -2  -2  10 6986.91 1115.06   5
  -2  -2  11 7575.49 1217.87   5
  -2  -2  11 8366.84 778.551   2
  -2  -2  12 6448.14 651.053   2
  -2  -2  12 6052.12 1081.85   5
  -2  -2  13 5653.46 593.441   2
  -2  -2  13 5963.72 1104.36   5
  -2  -2  14 8603.35 1392.37   5
  -2  -2  15 988.614 393.685   5
  -2  -2  17 480.776 275.164   4
  -2  -1 -26 373.911 324.496   7
  -2  -1 -25 185.675 268.033   7
  -2  -1 -24 2502.15 782.648   7
  -2  -1 -23 1105.46 508.307   7
  -2  -1 -22 2381.91 721.914   7
  -2  -1 -21 1073.14 450.985   7
  -2  -1 -20 1784.57 571.518   7
  -2  -1 -19 2574.06 684.122   7
  -2  -1 -18 3718.91 755.159   7
  -2  -1 -17 4703.31 846.313   7
  -2  -1 -16 1505.19 450.389   7
  -2  -1 -15 14480.6 1366.70   7
  -2  -1 -14 2208.71 489.994   7
  -2  -1 -13 20902.4 1482.80   7
  -2  -1 -12 2208.31 471.519   7
  -2  -1 -11 36619.8 1774.90   7
  -2  -1 -10 9230.82 823.379   7
  -2  -1  -9 58057.7 1962.12   7
  -2  -1  -8 87109.5 2311.59   7
  -2  -1  -7 52334.3 1692.16   7
  -2  -1  -6 59919.4 1724.01   7
  -2  -1  -5 4044.68 416.131   7
  -2  -1  -4 27865.3 1496.65   5
  -2  -1  -3 7188.38 748.648   5
  -2  -1  -2 76486.9 2459.77   5
  -2  -1  -1 14268.7 1067.28   5
  -2  -1   0 20106.3 939.504   4
  -2  -1   0 19495.0 1238.13   5
  -2  -1   1 10774.3 654.644   4
  -2  -1   1 10622.9 934.529   5
  -2  -1   2 35880.6 1777.56   5
  -2  -1   2 36247.1 1206.33   4
  -2  -1   3 44706.1 1348.57   4
  -2  -1   3 44064.0 2022.65   5
  -2  -1   4 17966.5 1318.20   5
  -2  -1   5 6873.38 880.278   5
  -2  -1   6 162036. 4411.95   5
  -2  -1   7 114650. 3812.80   5
  -2  -1   8 19705.3 1681.50   5
  -2  -1   9 15788.1 1521.57   5
  -2  -1  10 19572.1 1761.53   5
  -2  -1  10 16154.7 673.715   2
  -2  -1  11 4758.33 340.898   2
  -2  -1  11 6430.02 1059.70   5
  -2  -1  12 21420.4 2000.25   5
  -2   0 -24 499.300 273.481   7
  -2   0 -23 1212.11 499.932   7
  -2   0 -22 195.343 209.170   7
  -2   0 -21 2518.96 674.156   7
  -2   0 -20 1356.35 495.739   7
  -2   0 -19 4563.48 864.154   7
  -2   0 -18 893.179 402.772   7
  -2   0 -17 18086.7 1552.64   7
  -2   0 -16 4143.44 724.512   7
  -2   0 -15 4940.03 730.280   7
  -2   0 -14 17402.6 1308.78   7
  -2   0 -13 5165.00 686.684   7
  -2   0 -12 28263.1 1490.99   7
  -2   0 -11 2232.42 385.729   7
  -2   0 -10 59587.4 1823.48   7
  -2   0  -9 32368.3 1226.48   7
  -2   0  -8 31435.9 1059.01   7
  -2   0  -7 2031.79 228.683   7
  -2   0  -3 26357.2 1124.26   5
  -2   0  -2 4816.68 469.995   5
  -2   0  -1 51877.0 1556.09   5
  -2   0   0 48216.2 1572.38   5
  -2   0   1 43281.6 1541.18   5
  -2   0   2 16736.7 1017.50   5
  -2   0   3 31379.8 1490.59   5
  -2   0   4 59433.0 2190.75   5
  -2   0   4 62018.3 1717.45   2
  -2   0   5 78406.7 2701.83   5
  -2   0   5 79817.9 1813.67   2
  -2   0   6 47221.8 2184.05   5
  -2   0   6 44640.6 1226.63   2
  -2   0   7 16256.1 1365.95   5
  -2   0   7 16069.6 644.720   2
  -2   0   8 3503.09 669.685   5
  -2   1 -23 341.015 297.301   7
  -2   1 -22 1433.34 540.563   7
  -2   1 -21 207.505 261.582   7
  -2   1 -20 2053.98 596.581   7
  -2   1 -19 1957.10 551.859   7
  -2   1 -18 4007.47 776.750   7
  -2   1 -17 511.881 246.116   7
  -2   1 -16 3084.56 604.760   7
  -2   1 -15 16488.0 1348.21   7
  -2   1 -14 14637.4 1219.98   7
  -2   1 -13 3848.72 591.362   7
  -2   1 -12 4052.19 570.900   7
  -2   1 -11 15160.4 1057.43   7
  -2   1 -10 1764.52 333.149   7
  -2   1  -9 38874.9 1441.96   7
  -2   1  -8 20833.3 957.406   7
  -2   1  -7 69868.3 1489.18   7
  -2   1  -7 68882.4 1586.51   7
  -2   1  -6 76211.2 1403.37   7
  -2   1  -5 8845.86 446.358   7
  -2   1  -4 18024.5 639.568   7
  -2   1  -3 51291.5 1133.80   7
  -2   1  -2 34758.5 1021.56   7
  -2   1  -1 42149.2 876.195   5
  -2   1  -1 44952.5 1305.36   7
  -2   1   0 28197.4 1114.31   7
  -2   2 -21 511.915 299.789   7
  -2   2 -20-66.8742 222.038   7
  -2   2 -19 923.237 380.711   7
  -2   2 -18 85.4703 131.647   7
  -2   2 -17 1147.58 416.086   7
  -2   2 -16 943.335 352.356   7
  -2   2 -15 10816.3 1226.70   7
  -2   2 -14 612.754 316.516   7
  -2   2 -13 6298.95 844.697   7
  -2   2 -12 1062.86 337.870   7
  -2   2  -7 1220.80 224.594   5
  -2   2  -6 16803.9 707.394   5
  -2   3 -19 201.389 183.568   7
  -2   3 -18 461.290 297.870   7
  -2   3 -17-106.568 202.292   7
  -2   3 -16 2996.15 729.147   7
  -2   3 -15 2168.29 579.464   7
  -2   3  -6 7583.94 536.188   5
  -2   4 -17 16.2308 148.105   7
  -1  -8 -14-217.650 281.081   5
  -1  -8 -13 165.996 243.218   5
  -1  -8 -12 347.331 346.475   5
  -1  -8 -11 397.076 368.467   5
  -1  -8 -10 239.308 399.417   5
  -1  -8 -10 194.349 256.546   7
  -1  -8  -9 44.3346 210.644   5
  -1  -8  -8 145.999 415.054   5
  -1  -8  -7-153.956 228.402   5
  -1  -8  -6-95.8281 144.037   5
  -1  -8  -5 62.0702 158.736   5
  -1  -8  -4 352.798 392.322   5
  -1  -8  -3 42.7987 107.837   5
  -1  -8  -2-302.123 363.803   5
  -1  -8  -1 868.141 560.024   5
  -1  -8   0 184.672 250.958   5
  -1  -8   1 7456.64 1693.09   2
  -1  -8   1 284.137 289.673   5
  -1  -8   2 4756.22 1472.58   2
  -1  -8   2 448.125 426.270   5
  -1  -8   3-235.089 270.456   5
  -1  -8   3 2712.45 1183.11   2
  -1  -8   4 297.675 283.503   5
  -1  -8   4 3718.35 1201.13   2
  -1  -8   5 2337.84 1075.00   2
  -1  -8   6 1570.35 838.800   2
  -1  -7 -18 533.789 497.404   7
  -1  -7 -17-194.494 43.8402   7
  -1  -7 -17 157.827 232.317   5
  -1  -7 -16-130.980 304.234   7
  -1  -7 -16 350.447 429.853   5
  -1  -7 -15 79.3760 232.038   5
  -1  -7 -15 131.892 319.015   7
  -1  -7 -14 557.933 366.773   7
  -1  -7 -14-226.238 265.624   5
  -1  -7 -13 196.977 245.121   5
  -1  -7 -13 131.789 283.979   7
  -1  -7 -12 551.336 442.833   5
  -1  -7 -12 1064.53 525.574   7
  -1  -7 -11 103.191 243.814   5
  -1  -7 -11-184.512 353.758   7
  -1  -7 -10 182.233 268.776   7
  -1  -7 -10 747.390 507.825   5
  -1  -7  -9 476.439 383.049   5
  -1  -7  -9 248.991 368.660   7
  -1  -7  -8-70.9362 128.808   7
  -1  -7  -8 201.553 212.492   5
  -1  -7  -7 49.4214 217.154   5
  -1  -7  -7-363.419 410.976   7
  -1  -7  -6 81.1801 149.725   5
  -1  -7  -5-237.209 287.515   5
  -1  -7  -4-284.939 346.327   5
  -1  -7  -3-141.689 289.235   5
  -1  -7  -2 489.952 375.443   5
  -1  -7  -1 1297.88 543.816   5
  -1  -7   0 874.700 508.644   5
  -1  -7   1 269.226 402.684   5
  -1  -7   2 387.965 221.756   5
  -1  -7   3-390.500 370.658   5
  -1  -7   4 516.755 440.736   5
  -1  -7   4 7309.50 1487.31   2
  -1  -7   5-231.451 361.204   5
  -1  -7   5 3338.46 1106.92   2
  -1  -7   6 4258.91 1256.39   2
  -1  -7   6 44.9209 180.641   5
  -1  -7   7-26.6183 75.6810   5
  -1  -7   7 2786.68 1027.80   2
  -1  -7   8 2415.69 942.731   2
  -1  -7   8 316.466 380.892   5
  -1  -7   9 151.326 273.024   5
  -1  -7   9 1265.44 686.223   2
  -1  -7  10 49.8028 156.073   5
  -1  -7  10 594.943 484.113   2
  -1  -7  11 487.225 511.292   2
  -1  -7  11 708.248 466.798   5
  -1  -7  12-325.093 326.030   2
  -1  -7  12-60.2585 150.529   5
  -1  -7  13 480.440 468.615   5
  -1  -7  13-212.948 266.890   2
  -1  -7  14-179.885 189.263   5
  -1  -7  14-685.340 482.623   2
  -1  -7  15 275.672 369.569   5
  -1  -6 -23 11.2653 65.1333   7
  -1  -6 -22 390.102 449.340   7
  -1  -6 -21-17.0167 155.945   7
  -1  -6 -20 1706.82 785.156   7
  -1  -6 -19 931.999 572.102   7
  -1  -6 -18-41.8632 122.045   7
  -1  -6 -17 807.608 527.835   7
  -1  -6 -16 80.9295 124.380   7
  -1  -6 -15 38.6610 174.839   7
  -1  -6 -14-108.851 405.763   7
  -1  -6 -13 197.063 196.023   7
  -1  -6 -12 968.697 552.998   7
  -1  -6 -12 925.965 502.332   5
  -1  -6 -11 2530.36 807.621   5
  -1  -6 -11 2459.85 889.719   7
  -1  -6 -10 1225.94 705.080   7
  -1  -6 -10 663.764 357.624   5
  -1  -6  -9 1705.64 728.128   7
  -1  -6  -9 744.441 404.824   5
  -1  -6  -8 51.3211 338.932   7
  -1  -6  -8 66.4605 132.546   5
  -1  -6  -7 936.793 511.964   5
  -1  -6  -7 868.632 515.630   7
  -1  -6  -6 1285.39 591.112   7
  -1  -6  -6 1636.77 660.910   5
  -1  -6  -5 240.288 126.850   5
  -1  -6  -5 130.160 203.809   7
  -1  -6  -4 34.2622 83.2451   5
  -1  -6  -3 239.894 188.717   5
  -1  -6  -2 1536.40 616.329   5
  -1  -6  -1 1303.39 649.763   5
  -1  -6   0 1863.70 605.496   5
  -1  -6   1 897.569 454.505   5
  -1  -6   2 947.242 502.577   5
  -1  -6   3 1171.92 540.538   5
  -1  -6   4 758.965 428.987   5
  -1  -6   5 295.473 231.703   5
  -1  -6   6 5937.01 1286.39   2
  -1  -6   6-335.258 300.778   5
  -1  -6   7 156.400 51.6264   5
  -1  -6   7 5630.73 1240.35   2
  -1  -6   8 319.427 282.397   5
  -1  -6   8 3710.76 1014.92   2
  -1  -6   9 3221.26 999.698   2
  -1  -6   9 656.778 424.354   5
  -1  -6  10 4975.24 1196.21   5
  -1  -6  10 6232.24 1246.62   2
  -1  -6  11 931.215 522.624   2
  -1  -6  11 71.4194 341.488   5
  -1  -6  12 207.541 264.992   2
  -1  -6  12-71.4705 103.577   5
  -1  -6  13 99.1495 219.974   2
  -1  -6  13 52.4292 177.027   5
  -1  -6  14-253.845 393.479   2
  -1  -6  14 372.969 290.570   5
  -1  -6  15-414.335 386.360   5
  -1  -6  15-642.189 488.830   2
  -1  -6  16 188.653 267.147   5
  -1  -6  17 474.246 422.809   5
  -1  -6  18 147.730 337.277   5
  -1  -5 -26 61.4867 98.1588   7
  -1  -5 -25 635.012 563.086   7
  -1  -5 -24-56.4333 207.215   7
  -1  -5 -23 157.589 265.508   7
  -1  -5 -22 613.258 514.464   7
  -1  -5 -21 379.454 292.139   7
  -1  -5 -20 2335.54 830.050   7
  -1  -5 -19 3782.30 1092.17   7
  -1  -5 -18 1293.34 636.993   7
  -1  -5 -17 4710.73 1206.00   7
  -1  -5 -16 256.515 300.141   7
  -1  -5 -15 724.472 475.362   7
  -1  -5 -14 721.592 518.908   7
  -1  -5 -13 6828.43 1294.01   7
  -1  -5 -12 766.821 445.946   7
  -1  -5 -11 3323.58 876.555   7
  -1  -5 -10 1172.16 506.573   7
  -1  -5  -9 753.980 474.120   7
  -1  -5  -8 9618.05 1390.75   5
  -1  -5  -8 11503.2 1651.15   7
  -1  -5  -7 606.641 449.423   7
  -1  -5  -7 835.240 401.727   5
  -1  -5  -6 934.174 355.061   5
  -1  -5  -6 1426.50 541.290   7
  -1  -5  -5 3114.07 738.802   5
  -1  -5  -5 2898.09 805.443   7
  -1  -5  -4 1227.58 480.237   5
  -1  -5  -4 1816.04 626.807   7
  -1  -5  -3 2969.03 717.244   5
  -1  -5  -3 3537.37 920.860   7
  -1  -5  -2 560.372 221.076   5
  -1  -5  -1 1614.24 557.469   5
  -1  -5   0 701.160 365.513   5
  -1  -5   1 12552.2 1549.81   5
  -1  -5   2 20597.2 1984.63   5
  -1  -5   3 2973.42 790.090   5
  -1  -5   4 4361.71 938.249   5
  -1  -5   5 278.431 140.754   5
  -1  -5   6 254.524 182.578   5
  -1  -5   7 80.7196 109.635   5
  -1  -5   8 911.183 508.849   5
  -1  -5   8 5898.67 1248.89   2
  -1  -5   9 4672.39 1019.20   2
  -1  -5   9 996.763 524.776   5
  -1  -5  10 2830.32 846.410   2
  -1  -5  10 443.339 345.496   5
  -1  -5  11 3967.22 916.226   2
  -1  -5  11 2262.31 668.555   5
  -1  -5  12 1679.43 614.474   2
  -1  -5  12 1543.94 645.043   5
  -1  -5  13 913.030 476.945   2
  -1  -5  13 1040.65 503.558   5
  -1  -5  14-187.069 258.421   2
  -1  -5  14 301.187 331.329   5
  -1  -5  15 1098.51 641.707   5
  -1  -5  15-177.472 270.616   2
  -1  -5  16-269.099 320.785   5
  -1  -5  16 172.201 273.563   2
  -1  -5  17-21.0371 81.0700   5
  -1  -5  18 64.1524 144.312   5
  -1  -4 -28-0.16302 229.160   7
  -1  -4 -27 941.427 597.013   7
  -1  -4 -26 342.091 406.982   7
  -1  -4 -25-76.5936 233.515   7
  -1  -4 -24 168.422 284.696   7
  -1  -4 -23 1042.20 563.178   7
  -1  -4 -22 679.776 449.810   7
  -1  -4 -21 2610.16 853.481   7
  -1  -4 -20 4326.65 1068.97   7
  -1  -4 -19 2481.94 795.901   7
  -1  -4 -18 2566.70 789.247   7
  -1  -4 -17 1895.54 616.764   7
  -1  -4 -16 3455.08 915.422   7
  -1  -4 -15 3643.18 902.622   7
  -1  -4 -14 2918.82 804.783   7
  -1  -4 -13 31.1152 38.1921   7
  -1  -4 -12 989.071 451.359   7
  -1  -4 -11 21859.7 2024.49   7
  -1  -4 -10 18867.4 1879.13   7
  -1  -4  -9 1004.80 441.102   7
  -1  -4  -8 5546.80 1006.49   7
  -1  -4  -7 12098.7 1458.65   7
  -1  -4  -6 12420.7 1466.02   7
  -1  -4  -6 11595.8 1378.21   5
  -1  -4  -5 13578.5 1568.24   7
  -1  -4  -5 12268.4 1377.00   5
  -1  -4  -4 11845.0 1334.38   5
  -1  -4  -4 12722.3 1445.18   7
  -1  -4  -3 3650.02 749.225   5
  -1  -4  -3 3718.57 756.566   7
  -1  -4  -2 9066.62 1152.88   5
  -1  -4  -2 9898.47 1283.31   7
  -1  -4  -1 11497.2 1322.23   5
  -1  -4   0 2435.21 611.517   5
  -1  -4   1 11176.7 1292.84   5
  -1  -4   2 7009.74 1035.83   5
  -1  -4   3 7601.05 1093.70   5
  -1  -4   4 3710.09 779.327   5
  -1  -4   5 18086.3 1733.49   5
  -1  -4   6 2086.18 576.105   5
  -1  -4   7 5943.16 1025.90   5
  -1  -4   8-260.344 248.803   5
  -1  -4   9 8377.46 1274.02   2
  -1  -4   9 5108.66 998.936   5
  -1  -4  10 2414.30 785.848   2
  -1  -4  10 684.370 432.173   5
  -1  -4  11 1455.74 560.265   2
  -1  -4  11 91.9087 228.731   5
  -1  -4  12 5388.77 911.005   2
  -1  -4  12 4450.26 1008.60   5
  -1  -4  13 99.2367 175.653   2
  -1  -4  13 62.3763 116.445   5
  -1  -4  14 6340.71 997.729   2
  -1  -4  14 7544.33 1366.77   5
  -1  -4  15 563.455 403.049   5
  -1  -4  15 122.662 218.993   2
  -1  -4  16 604.379 368.181   2
  -1  -4  16 497.431 498.702   5
  -1  -4  17 97.3869 44.9237   5
  -1  -3 -30-131.315 219.737   7
  -1  -3 -29 594.172 519.490   7
  -1  -3 -28 400.429 424.801   7
  -1  -3 -27 304.445 368.894   7
  -1  -3 -26 804.167 539.770   7
  -1  -3 -25 484.557 328.834   7
  -1  -3 -24 2208.23 804.941   7
  -1  -3 -23 367.424 135.964   7
  -1  -3 -22 3303.33 1037.09   7
  -1  -3 -21 468.662 356.133   7
  -1  -3 -20 5144.88 1147.32   7
  -1  -3 -19 1306.21 584.764   7
  -1  -3 -18 5541.44 1131.96   7
  -1  -3 -17 16301.5 1879.70   7
  -1  -3 -16 2960.34 787.857   7
  -1  -3 -15 6976.53 1120.03   7
  -1  -3 -14 6316.67 1061.01   7
  -1  -3 -13 1230.75 424.645   7
  -1  -3 -12 19544.2 1732.45   7
  -1  -3 -11 10305.6 1247.06   7
  -1  -3 -10 11262.6 1289.27   7
  -1  -3  -9 7898.25 1047.68   7
  -1  -3  -8 30117.4 1993.06   7
  -1  -3  -7 36181.8 2167.15   7
  -1  -3  -6 3695.17 683.642   7
  -1  -3  -5 22622.6 1678.49   7
  -1  -3  -4 10044.1 1089.97   5
  -1  -3  -4 11334.4 1200.43   7
  -1  -3  -3 26384.2 1764.06   5
  -1  -3  -3 27864.0 1856.82   7
  -1  -3  -2 2233.95 517.731   7
  -1  -3  -2 1983.45 426.177   5
  -1  -3  -1 21012.6 1579.45   5
  -1  -3  -1 20834.3 1622.60   7
  -1  -3   0 1556.32 393.622   5
  -1  -3   1 48498.4 2422.66   5
  -1  -3   2 16513.6 1403.46   5
  -1  -3   3 4782.43 773.495   5
  -1  -3   4 35514.7 2139.83   5
  -1  -3   5 1889.42 521.525   5
  -1  -3   6 15822.8 1475.71   5
  -1  -3   7 2655.18 632.836   5
  -1  -3   8 9299.48 1199.65   5
  -1  -3   8 8189.23 646.068   4
  -1  -3   9 2174.56 362.246   4
  -1  -3   9 1975.05 590.977   5
  -1  -3  10 10932.3 1175.04   2
  -1  -3  10 9212.50 798.436   4
  -1  -3  10 10381.7 1339.23   5
  -1  -3  11 1792.75 495.743   2
  -1  -3  11 1409.97 555.795   5
  -1  -3  11 1402.34 329.091   4
  -1  -3  12 11043.5 1496.50   5
  -1  -3  12 10776.0 964.437   4
  -1  -3  12 10751.5 1143.15   2
  -1  -3  13 6171.01 1131.66   5
  -1  -3  13 5784.00 739.457   4
  -1  -3  13 6197.85 856.071   2
  -1  -3  14 395.109 189.816   5
  -1  -3  14 455.473 232.474   2
  -1  -3  14 560.911 218.420   4
  -1  -3  15 2867.81 604.517   2
  -1  -3  15 3010.84 807.218   5
  -1  -3  15 2600.06 548.173   4
  -1  -3  16 1676.52 628.530   5
  -1  -3  16 1763.65 489.790   4
  -1  -3  16 2005.56 521.050   2
  -1  -3  17 1464.22 453.246   4
  -1  -2 -31 228.947 460.471   7
  -1  -2 -30 15.7905 172.999   7
  -1  -2 -29 285.124 393.466   7
  -1  -2 -28 351.301 418.364   7
  -1  -2 -27 468.789 393.587   7
  -1  -2 -26 1470.58 639.776   7
  -1  -2 -25 668.134 459.277   7
  -1  -2 -24 2003.23 692.171   7
  -1  -2 -23 1297.37 526.814   7
  -1  -2 -22 2493.00 767.017   7
  -1  -2 -21 2476.69 779.216   7
  -1  -2 -20 2161.18 658.044   7
  -1  -2 -19 8173.74 1340.32   7
  -1  -2 -18 2424.68 672.017   7
  -1  -2 -17 14142.1 1642.91   7
  -1  -2 -16 14365.0 1571.83   7
  -1  -2 -15 3238.44 746.203   7
  -1  -2 -14 11815.0 1356.83   7
  -1  -2 -13 8138.33 1060.16   7
  -1  -2 -12 5694.78 904.342   7
  -1  -2 -11 31745.7 1983.64   7
  -1  -2 -10 4536.21 730.672   7
  -1  -2  -9 61470.7 2546.23   7
  -1  -2  -8 13938.1 1141.36   7
  -1  -2  -7 69534.6 2527.67   7
  -1  -2  -6 18316.8 1257.74   7
  -1  -2  -5 27633.0 1509.09   7
  -1  -2  -4 61868.4 2244.24   7
  -1  -2  -3 1560.51 166.914   1
  -1  -2  -3 1479.50 358.956   7
  -1  -2  -2 46997.9 1982.90   5
  -1  -2  -2 47426.5 1947.73   7
  -1  -2  -1 4960.78 642.043   5
  -1  -2  -1 5108.26 641.114   7
  -1  -2   0 104792. 3026.67   5
  -1  -2   1 3816.52 580.414   5
  -1  -2   2 38784.6 1873.96   5
  -1  -2   3 8378.86 885.071   5
  -1  -2   4 92531.5 3020.09   5
  -1  -2   5 74393.7 2802.38   5
  -1  -2   5 72909.4 1329.33   4
  -1  -2   6-6.93878 54.0075   4
  -1  -2   6 161.875 218.451   5
  -1  -2   7 36856.2 2136.65   5
  -1  -2   7 34259.3 1177.90   4
  -1  -2   8 243.451 255.209   5
  -1  -2   8 137.137 67.3837   4
  -1  -2   9 31065.0 1426.17   4
  -1  -2   9 29392.6 1492.57   2
  -1  -2   9 31910.7 2125.62   5
  -1  -2  10 11413.6 933.863   2
  -1  -2  10 12265.9 1385.65   5
  -1  -2  10 11484.7 929.987   4
  -1  -2  11 15804.9 1598.30   5
  -1  -2  11 14959.1 1130.11   4
  -1  -2  11 15339.7 1105.21   2
  -1  -2  12 3695.89 813.630   5
  -1  -2  12 2942.36 464.406   2
  -1  -2  12 3238.85 570.172   4
  -1  -2  13 10587.5 949.366   2
  -1  -2  13 9657.87 1027.97   4
  -1  -2  13 10523.8 1411.51   5
  -1  -2  14 8091.73 1017.58   4
  -1  -2  14 8945.04 886.346   2
  -1  -2  15 3832.46 572.675   2
  -1  -2  15 4181.70 765.218   4
  -1  -2  16 4447.13 800.204   4
  -1  -2  16 4674.58 648.705   2
  -1  -2  17 7001.87 1062.38   4
  -1  -2  18 641.618 311.583   4
  -1  -2  19 3137.44 741.889   4
  -1  -2  20 960.595 400.758   4
  -1  -2  21 1523.20 586.488   4
  -1  -2  22 1428.79 600.828   4
  -1  -1 -31-181.047 250.865   7
  -1  -1 -30 27.5419 250.433   7
  -1  -1 -29 170.320 269.899   7
  -1  -1 -28-154.533 109.710   7
  -1  -1 -27 1038.71 606.568   7
  -1  -1 -26 917.384 572.332   7
  -1  -1 -25 2413.32 796.034   7
  -1  -1 -24 1598.84 657.104   7
  -1  -1 -23 2002.90 702.756   7
  -1  -1 -22 1739.39 622.612   7
  -1  -1 -21 973.060 483.000   7
  -1  -1 -20 791.374 428.469   7
  -1  -1 -19 6996.43 1155.03   7
  -1  -1 -18 7145.86 1111.89   7
  -1  -1 -17 21058.1 1843.24   7
  -1  -1 -16 5001.05 849.556   7
  -1  -1 -15 4361.16 774.577   7
  -1  -1 -14 3860.40 709.843   7
  -1  -1 -14 3678.89 421.971   3
  -1  -1 -13 10480.6 1107.78   7
  -1  -1 -12 15416.2 1322.00   7
  -1  -1 -11 1452.28 372.168   7
  -1  -1 -10 22529.3 1429.11   7
  -1  -1  -9 32396.8 1636.42   7
  -1  -1  -8 108409. 2790.27   7
  -1  -1  -7 29107.4 1343.86   7
  -1  -1  -6 92430.8 2269.81   7
  -1  -1  -5 45333.3 1504.83   7
  -1  -1  -4 294766. 3636.36   7
  -1  -1  -3 113294. 2158.04   7
  -1  -1  -2 39362.3 1045.30   1
  -1  -1  -2 38181.9 1403.53   5
  -1  -1  -2 37295.0 1266.19   7
  -1  -1  -1 4010.46 437.168   5
  -1  -1   0 58434.1 1772.07   5
  -1  -1   1 132839. 2722.60   5
  -1  -1   2 138326. 2875.98   5
  -1  -1   3 480182. 5607.66   5
  -1  -1   4 57197.3 2028.62   5
  -1  -1   5 62653.2 2276.54   5
  -1  -1   6 35107.1 1794.36   5
  -1  -1   7 25893.3 1617.32   5
  -1  -1   8 23267.9 1617.36   5
  -1  -1   8 21800.2 891.138   2
  -1  -1   9 4724.10 765.656   5
  -1  -1   9 4200.00 390.478   2
  -1  -1  10 27058.2 1909.85   5
  -1  -1  10 26590.0 1043.41   2
  -1  -1  11 4490.08 439.475   2
  -1  -1  12 21109.6 983.448   2
  -1  -1  24 1128.64 550.280   4
  -1  -1  25 607.602 452.374   4
  -1  -1  26 705.994 536.081   4
  -1  -1  27 1408.07 737.020   4
  -1   0 -31 11.0348 60.8636   7
  -1   0 -30 249.650 328.643   7
  -1   0 -29-48.0501 88.8666   7
  -1   0 -28 157.633 225.831   7
  -1   0 -27 653.148 413.680   7
  -1   0 -26 4274.18 1126.03   7
  -1   0 -25 3405.45 986.416   7
  -1   0 -24 795.448 466.044   7
  -1   0 -23 1745.87 620.222   7
  -1   0 -22-63.7838 145.609   7
  -1   0 -21 2435.70 697.095   7
  -1   0 -20 6521.53 1109.71   7
  -1   0 -19 1196.27 458.701   7
  -1   0 -18 6950.67 1086.98   7
  -1   0 -17 959.026 440.757   7
  -1   0 -16 7620.19 1038.49   7
  -1   0 -15 12520.8 1282.73   7
  -1   0 -14 23365.8 1686.85   7
  -1   0 -13 1802.49 481.609   7
  -1   0 -12 22968.0 1523.35   7
  -1   0 -11 25447.2 1546.70   7
  -1   0 -10 32231.6 1590.40   7
  -1   0  -9 47201.3 1784.59   7
  -1   0  -8 3886.17 483.272   7
  -1   0  -7 62117.1 1717.80   7
  -1   0  -6 32878.7 1206.53   3
  -1   0  -6 32877.3 1097.71   7
  -1   0  -5 470942. 4670.49   3
  -1   0  -5 470233. 3585.08   7
  -1   0  -4 223874. 3289.16   3
  -1   0  -4 231426. 2058.23   7
  -1   0  -3 19293.0 931.398   3
  -1   0  -3 19020.1 956.058   4
  -1   0  -2 34048.2 1146.47   4
  -1   0  -2 34997.3 1259.35   3
  -1   0  -1 181.085 61.5692   5
  -1   0  -1 151.333 64.0914   3
  -1   0  -1 311.000 102.505   1
  -1   0  -1 228.292 54.0274   4
  -1   0   0 6862.87 403.572   5
  -1   0   0 7071.22 546.434   3
  -1   0   0 6524.30 467.817   4
  -1   0   1 79976.7 1554.30   5
  -1   0   1 85772.0 1947.31   3
  -1   0   2 49148.4 1355.17   5
  -1   0   2 50169.9 1471.02   3
  -1   0   2 46364.1 1362.07   7
  -1   0   3 244439. 3412.80   5
  -1   0   3 249081. 3320.30   3
  -1   0   4 394995. 4769.37   5
  -1   0   4 406413. 4237.71   3
  -1   0   5 20327.5 1184.18   5
  -1   0   5 21951.4 968.423   3
  -1   0   6 59312.5 1608.48   3
  -1   0   7 7152.51 546.036   3
  -1   0   8 46545.2 1366.17   3
  -1   0   9 17838.0 819.155   3
  -1   0  30 849.174 552.476   4
  -1   0  31 452.099 668.140   4
  -1   1 -30 0.15189 277.277   7
  -1   1 -29-82.6349 238.506   7
  -1   1 -28 363.771 357.617   7
  -1   1 -27 655.872 495.637   7
  -1   1 -26 279.807 234.470   7
  -1   1 -25 114.080 91.8896   7
  -1   1 -24 329.859 225.439   7
  -1   1 -23 1625.77 634.916   7
  -1   1 -22 2369.47 778.789   7
  -1   1 -21 268.352 286.343   7
  -1   1 -20 2754.88 751.630   7
  -1   1 -19 1833.66 548.741   7
  -1   1 -18 9927.95 1314.59   7
  -1   1 -17 10803.4 1369.72   7
  -1   1 -16 239.944 123.127   7
  -1   1 -15 9954.69 1228.42   7
  -1   1 -14 2780.92 616.761   7
  -1   1 -13 33027.1 2047.01   7
  -1   1 -12 8613.86 962.606   7
  -1   1 -11 47150.9 2213.55   7
  -1   1 -10 936.855 265.286   7
  -1   1  -9 29479.6 1558.15   7
  -1   1  -8 32573.7 1514.73   7
  -1   1  -5 4928.31 431.484   5
  -1   1  -4 201074. 2429.87   5
  -1   1  -3 29591.7 745.653   5
  -1   1  -3 31911.0 1018.03   7
  -1   1  -2 257571. 2804.01   7
  -1   1  -1 163554. 2302.40   7
  -1   1   0 4099.96 382.741   7
  -1   1   1 28782.2 1110.08   2
  -1   1   1 27746.1 1090.91   7
  -1   1   2 54956.6 1426.34   2
  -1   1   2 56322.4 1662.56   7
  -1   2 -28 284.662 397.582   7
  -1   2 -27 302.509 332.038   7
  -1   2 -26 135.761 48.4873   7
  -1   2 -25-45.2182 198.720   7
  -1   2 -24 1409.23 610.274   7
  -1   2 -23 3216.72 859.835   7
  -1   2 -22 1202.67 527.729   7
  -1   2 -21 379.304 304.240   7
  -1   2 -20 439.056 341.307   7
  -1   2 -19 3590.86 870.296   7
  -1   2 -18 2074.33 669.387   7
  -1   2 -17 5800.43 1024.47   7
  -1   2 -16 80.7768 157.601   7
  -1   2 -15 2719.03 617.767   7
  -1   2 -14 13776.4 1414.27   7
  -1   2 -13 631.269 211.008   7
  -1   2  -4 14426.9 770.290   5
  -1   2  -3 54732.9 1403.16   5
  -1   3 -26-304.829 305.954   7
  -1   3 -25-192.942 227.075   7
  -1   3 -24 726.102 512.233   7
  -1   3 -23 616.437 391.585   7
  -1   3 -22 566.536 319.163   7
  -1   3 -21 247.276 278.777   7
  -1   3 -20 2817.90 878.827   7
  -1   3 -19-7.07767 297.365   7
  -1   3 -18 4302.96 1016.48   7
  -1   3 -17 357.138 353.410   7
  -1   3 -16 3561.66 842.406   7
  -1   4 -24 467.147 440.659   7
  -1   4 -23 541.593 474.862   7
  -1   4 -22 249.416 264.471   7
  -1   4 -21-51.5603 199.174   7
  -1   4 -20 403.740 348.983   7
  -1   4 -19 1048.51 542.713   7
  -1   4 -18-304.160 336.789   7
  -1   5 -22 283.444 405.265   7
  -1   5 -21 216.309 390.226   7
  -1   5 -20 584.622 532.136   7
  -1   5 -19 190.784 356.407   7
  -1   6 -20 0.32882 115.352   7
   0  -8 -10 623.415 623.547   7
   0  -8  -9-116.677 163.831   7
   0  -8  -8 353.107 453.129   7
   0  -8  -6 6705.65 1590.00   2
   0  -8  -5 4823.25 1433.03   2
   0  -8  -4 4369.90 1345.59   2
   0  -8  -3 3995.25 1237.17   2
   0  -8  -2 3011.30 1144.12   2
   0  -8  -1 3561.44 1227.38   2
   0  -8   0 1910.99 886.831   2
   0  -8   1 2366.38 1026.14   2
   0  -8   2 1956.09 957.501   2
   0  -8   3 670.947 631.879   2
   0  -8   4 285.138 315.394   2
   0  -8   5 132.801 434.448   2
   0  -8   6 468.482 450.922   2
   0  -7 -18 109.011 223.372   7
   0  -7 -17 81.8568 347.765   7
   0  -7 -16 57.9317 225.161   7
   0  -7 -15 521.205 383.966   7
   0  -7 -15 45.9371 283.930   5
   0  -7 -14 343.247 386.990   5
   0  -7 -14 222.858 258.684   7
   0  -7 -13 558.867 453.460   5
   0  -7 -13 436.009 413.957   7
   0  -7 -12-89.2238 177.520   5
   0  -7 -12 41.4792 256.002   7
   0  -7 -11 240.930 163.443   5
   0  -7 -11 399.265 329.595   7
   0  -7 -10 283.267 240.114   5
   0  -7 -10 246.357 498.609   7
   0  -7  -9-91.7707 124.303   5
   0  -7  -9 273.909 454.562   7
   0  -7  -8 52.4620 179.751   5
   0  -7  -8 1371.28 763.368   7
   0  -7  -7 1102.47 549.594   5
   0  -7  -7 794.676 517.869   7
   0  -7  -6 296.946 252.662   5
   0  -7  -6 5.77406 277.314   7
   0  -7  -5 868.870 599.658   7
   0  -7  -5 1348.87 578.202   5
   0  -7  -4 246.853 253.105   5
   0  -7  -3 393.483 362.279   5
   0  -7  -2 137.621 195.139   5
   0  -7  -1 5551.76 1373.31   2
   0  -7  -1 131.711 83.9730   5
   0  -7   0 4269.67 1199.45   2
   0  -7   0 370.665 222.532   5
   0  -7   1 3997.17 1231.69   2
   0  -7   1 88.7842 209.103   5
   0  -7   2 252.808 271.919   5
   0  -7   2 2988.82 1017.92   2
   0  -7   3 2454.71 937.133   2
   0  -7   3-8.94842 167.152   5
   0  -7   4 3279.93 1062.84   2
   0  -7   4 370.997 249.284   5
   0  -7   5 1018.13 617.954   2
   0  -7   6 575.147 471.432   2
   0  -7   7 863.680 636.938   2
   0  -7   8 0.14295 44.8205   2
   0  -7   9 174.857 236.933   2
   0  -7  10-385.452 355.448   2
   0  -7  11-645.182 466.228   2
   0  -7  12-927.958 563.358   2
   0  -7  13-1030.71 706.181   2
   0  -7  14 495.614 491.739   2
   0  -7  15 74.8201 163.127   2
   0  -7  16 337.279 477.024   2
   0  -7  17 220.201 443.685   2
   0  -6 -22 840.059 593.764   7
   0  -6 -21 46.2242 48.1345   7
   0  -6 -20 766.284 397.941   7
   0  -6 -19-251.889 218.799   7
   0  -6 -18 372.076 440.996   7
   0  -6 -17 274.230 201.308   7
   0  -6 -16 260.365 268.990   7
   0  -6 -15 2711.37 928.614   7
   0  -6 -14 527.756 433.001   7
   0  -6 -13 1632.65 728.935   7
   0  -6 -12 1623.17 738.077   7
   0  -6 -11 556.217 468.289   7
   0  -6 -10 328.038 286.846   5
   0  -6 -10 635.664 475.969   7
   0  -6  -9-63.1820 257.904   7
   0  -6  -9 343.759 279.917   5
   0  -6  -8 576.310 392.308   7
   0  -6  -8 452.103 353.091   5
   0  -6  -7 746.345 371.930   5
   0  -6  -7 1030.43 519.519   7
   0  -6  -6 2249.28 674.776   5
   0  -6  -6 1899.81 795.704   7
   0  -6  -5 1467.08 555.008   5
   0  -6  -5 1624.30 694.252   7
   0  -6  -4 4301.92 934.158   5
   0  -6  -4 4369.79 1108.42   7
   0  -6  -3 1449.33 648.872   7
   0  -6  -3 829.940 324.928   5
   0  -6  -2 2844.76 739.962   5
   0  -6  -1 580.308 313.071   5
   0  -6   0 490.069 272.627   5
   0  -6   1 86.2794 173.433   5
   0  -6   2 5326.91 1277.90   2
   0  -6   2 43.3376 131.466   5
   0  -6   3 4620.72 1199.25   2
   0  -6   3 321.176 196.570   5
   0  -6   4 6295.95 1339.14   2
   0  -6   4 2392.51 685.403   5
   0  -6   5 3485.97 842.115   5
   0  -6   5 5520.48 1202.48   2
   0  -6   6 5003.01 1159.99   2
   0  -6   6 2237.65 679.332   5
   0  -6   7 2730.44 924.980   2
   0  -6   7 602.215 388.918   5
   0  -6   8 1717.82 727.252   2
   0  -6   8 877.316 490.287   5
   0  -6   9 627.404 509.947   2
   0  -6   9 763.070 446.021   5
   0  -6  10 283.845 255.602   5
   0  -6  10 296.276 351.455   2
   0  -6  11 737.339 483.643   5
   0  -6  11-390.889 467.685   2
   0  -6  12-226.826 218.351   5
   0  -6  12-795.961 446.785   2
   0  -6  13-261.009 274.085   2
   0  -6  13 211.397 201.298   5
   0  -6  14 204.047 254.730   5
   0  -6  14-723.012 433.734   2
   0  -6  15 879.251 611.326   2
   0  -6  15 647.351 424.493   5
   0  -6  16 501.778 445.539   2
   0  -6  17 251.490 354.087   2
   0  -6  18-102.627 149.885   2
   0  -5 -25 309.537 400.672   7
   0  -5 -24 645.497 587.904   7
   0  -5 -23 2857.78 1005.84   7
   0  -5 -22 252.802 172.905   7
   0  -5 -21 1025.41 594.288   7
   0  -5 -20 820.155 463.394   7
   0  -5 -19 300.356 255.263   7
   0  -5 -18 346.534 403.818   7
   0  -5 -17-109.458 174.085   7
   0  -5 -16 1550.42 645.256   7
   0  -5 -15 1923.84 857.973   7
   0  -5 -14 5094.36 1184.09   7
   0  -5 -13 552.161 362.230   7
   0  -5 -12 2287.06 694.474   7
   0  -5 -11 293.117 286.552   7
   0  -5 -10 3027.39 862.275   7
   0  -5  -9-445.573 303.771   7
   0  -5  -8 4157.06 944.936   7
   0  -5  -7 4467.71 975.226   7
   0  -5  -7 4135.14 872.057   5
   0  -5  -6 2655.26 667.474   5
   0  -5  -6 2690.61 788.424   7
   0  -5  -5 2149.88 596.190   5
   0  -5  -5 2779.40 793.922   7
   0  -5  -4 394.028 262.979   5
   0  -5  -4 164.179 92.4676   7
   0  -5  -3 2879.62 680.201   5
   0  -5  -3 2952.41 810.895   7
   0  -5  -2 3769.14 766.672   5
   0  -5  -2 3645.85 880.973   7
   0  -5  -1 3683.47 766.782   5
   0  -5  -1 3968.28 912.267   7
   0  -5   0 1555.05 476.605   5
   0  -5   1 2022.67 572.051   5
   0  -5   2 1238.98 427.484   5
   0  -5   3 141.163 131.730   5
   0  -5   4 5330.61 1371.31   2
   0  -5   4 133.452 230.822   5
   0  -5   5 606.966 382.385   5
   0  -5   5 3757.31 1146.15   2
   0  -5   6 9581.58 1502.37   2
   0  -5   6 6293.09 1073.97   5
   0  -5   7 25137.2 2233.44   2
   0  -5   7 24354.3 2080.99   5
   0  -5   8 9339.84 1427.62   2
   0  -5   8 7877.38 1234.23   5
   0  -5   9 2041.19 633.031   5
   0  -5   9 2049.13 692.327   2
   0  -5  10 230.740 252.947   2
   0  -5  10-188.699 56.9917   5
   0  -5  11-150.971 263.580   2
   0  -5  11 303.130 305.738   5
   0  -5  12-481.832 390.197   2
   0  -5  12 423.523 296.106   5
   0  -5  13 260.007 208.280   5
   0  -5  13-422.564 461.967   2
   0  -5  14 194.240 102.933   2
   0  -5  14 789.097 435.019   5
   0  -5  15 223.425 164.377   2
   0  -5  15 412.237 350.902   5
   0  -5  16 791.930 443.734   2
   0  -5  16 1475.01 637.393   5
   0  -5  17 212.076 273.651   2
   0  -5  18 255.106 309.358   2
   0  -5  19-48.0455 175.476   2
   0  -4 -27 410.505 440.188   7
   0  -4 -26-420.381 431.217   7
   0  -4 -25 2333.24 882.673   7
   0  -4 -24-375.794 434.952   7
   0  -4 -23 986.953 470.354   7
   0  -4 -22 478.627 389.153   7
   0  -4 -21 669.692 478.132   7
   0  -4 -20 4203.22 1056.52   7
   0  -4 -19-240.749 286.813   7
   0  -4 -18 964.088 409.776   7
   0  -4 -17 1599.86 705.208   7
   0  -4 -16 22568.9 2268.28   7
   0  -4 -15 1998.04 751.823   7
   0  -4 -14 8347.20 1327.83   7
   0  -4 -13 15340.9 1771.26   7
   0  -4 -12 4251.29 934.309   7
   0  -4 -11 16922.3 1796.71   7
   0  -4 -10 1906.15 625.584   7
   0  -4  -9 8333.39 1202.95   7
   0  -4  -8 3816.05 782.423   7
   0  -4  -7 8786.00 1224.07   7
   0  -4  -7 8592.20 691.851   1
   0  -4  -6 3407.31 403.487   1
   0  -4  -6 3449.11 776.763   7
   0  -4  -5 4963.75 920.604   7
   0  -4  -4 2882.55 631.692   5
   0  -4  -4 3277.25 753.852   7
   0  -4  -3 321.854 167.271   5
   0  -4  -3 334.630 147.897   7
   0  -4  -2 1509.49 441.386   5
   0  -4  -2 1369.11 467.200   7
   0  -4  -1 5396.09 814.476   5
   0  -4  -1 6372.88 1002.36   7
   0  -4   0 5974.68 858.741   5
   0  -4   0 7223.57 1108.99   7
   0  -4   1 8721.05 1039.08   5
   0  -4   2 6797.15 938.640   5
   0  -4   3 3663.81 669.720   5
   0  -4   4 5094.58 825.629   5
   0  -4   5 16903.6 1503.74   5
   0  -4   5 20075.9 1759.67   2
   0  -4   6 11820.5 1522.92   2
   0  -4   6 9658.83 1149.67   5
   0  -4   7 2753.21 817.028   2
   0  -4   7 877.775 336.438   5
   0  -4   8 2795.66 750.284   2
   0  -4   8 1871.18 548.605   5
   0  -4   9 412.326 260.011   5
   0  -4   9 310.965 313.720   2
   0  -4  10 8959.85 1240.98   5
   0  -4  10 8583.13 1190.05   2
   0  -4  11 2339.42 650.789   5
   0  -4  11 1412.23 462.594   2
   0  -4  11 2029.76 516.119   4
   0  -4  12 1343.67 427.615   4
   0  -4  12 1619.15 562.085   5
   0  -4  12 488.386 248.907   2
   0  -4  13 138.043 134.387   5
   0  -4  13-8.57784 37.8906   2
   0  -4  14 2135.63 658.091   2
   0  -4  14 1654.23 516.987   4
   0  -4  14 1073.64 456.531   5
   0  -4  15 200.174 205.252   4
   0  -4  15 65.2861 91.7966   5
   0  -4  16 403.980 305.572   2
   0  -4  16 471.066 349.420   4
   0  -4  17 516.906 303.340   4
   0  -4  17 62.5521 100.813   2
   0  -4  18 10.3173 113.909   2
   0  -4  19 2033.87 672.170   2
   0  -3 -29 148.938 229.939   7
   0  -3 -28 495.513 474.160   7
   0  -3 -27-19.1619 269.224   7
   0  -3 -26 1010.40 516.854   7
   0  -3 -25 511.424 403.834   7
   0  -3 -24 608.106 528.816   7
   0  -3 -23 1212.58 650.185   7
   0  -3 -22 3043.70 981.745   7
   0  -3 -21 2248.08 873.363   7
   0  -3 -20 1371.86 596.260   7
   0  -3 -19 4540.15 1065.58   7
   0  -3 -18 993.440 484.063   7
   0  -3 -17 1727.67 608.978   7
   0  -3 -16 1338.33 506.003   7
   0  -3 -15 15606.0 1740.52   7
   0  -3 -14 11205.3 1475.28   7
   0  -3 -13 45782.2 2879.73   7
   0  -3 -12 11980.4 1423.43   7
   0  -3 -11 11020.9 1336.62   7
   0  -3 -10 22233.2 1827.71   7
   0  -3  -9 8791.33 1097.59   7
   0  -3  -8 19077.1 1602.19   7
   0  -3  -7 19877.8 1621.74   7
   0  -3  -6 20426.0 1605.08   7
   0  -3  -5 6593.49 887.224   7
   0  -3  -4 32706.8 1095.46   1
   0  -3  -4 33770.8 1984.96   7
   0  -3  -3 9589.53 554.948   1
   0  -3  -3 10392.0 1109.71   7
   0  -3  -2 87185.6 3225.16   7
   0  -3  -2 81827.1 2731.67   5
   0  -3  -1 21524.8 1413.04   5
   0  -3  -1 23592.6 1687.29   7
   0  -3   0 22073.6 1428.51   5
   0  -3   0 23216.3 1638.20   7
   0  -3   1 13310.8 1262.04   7
   0  -3   1 13897.1 1126.29   5
   0  -3   2 29030.6 1608.61   5
   0  -3   3 5510.75 707.139   5
   0  -3   4 12225.1 1107.02   5
   0  -3   5 5087.66 953.647   2
   0  -3   5 1057.15 325.118   5
   0  -3   6 38231.6 2030.19   5
   0  -3   6 37702.4 2122.32   2
   0  -3   7 362.356 265.090   5
   0  -3   7 124.321 127.369   4
   0  -3   8 6239.09 889.778   5
   0  -3   8 6596.98 789.916   4
   0  -3   8 6575.30 928.871   2
   0  -3   9 25033.8 1830.74   5
   0  -3   9 24406.7 1544.89   4
   0  -3   9 23950.3 1730.42   2
   0  -3  10 5014.14 892.968   5
   0  -3  10 4676.17 714.733   4
   0  -3  10 4300.63 749.011   2
   0  -3  11 13616.6 1444.72   5
   0  -3  11 13149.3 1331.70   2
   0  -3  11 12961.6 1205.00   4
   0  -3  12 1090.71 369.017   4
   0  -3  12 817.422 345.421   5
   0  -3  12 1247.84 455.492   2
   0  -3  13 3514.24 780.187   5
   0  -3  13 2866.54 589.687   4
   0  -3  13 3638.47 738.867   2
   0  -3  14 686.887 356.907   2
   0  -3  14 443.411 290.737   4
   0  -3  15 5041.51 867.481   2
   0  -3  15 4007.53 766.206   4
   0  -3  16 234.753 131.301   2
   0  -3  16 188.111 145.490   4
   0  -3  17 105.969 189.859   4
   0  -3  17 333.268 233.613   2
   0  -3  18 2625.11 645.842   2
   0  -3  18 2721.73 711.947   4
   0  -3  19 548.010 242.707   2
   0  -3  19 783.037 362.122   4
   0  -3  20 277.506 271.966   4
   0  -3  21 1515.81 547.709   4
   0  -3  22 873.026 481.536   4
   0  -2 -30 580.116 571.500   7
   0  -2 -29 439.317 522.143   7
   0  -2 -28 538.013 448.930   7
   0  -2 -27 1098.60 696.553   7
   0  -2 -26-84.6276 281.352   7
   0  -2 -25 3411.35 1029.54   7
   0  -2 -24 540.913 451.378   7
   0  -2 -23 1672.65 718.993   7
   0  -2 -22 1335.42 634.117   7
   0  -2 -21 3866.76 929.320   7
   0  -2 -20 1853.64 640.595   7
   0  -2 -19 437.147 252.965   7
   0  -2 -18 2290.23 655.613   7
   0  -2 -17 1691.89 588.208   7
   0  -2 -16 8574.23 1273.02   7
   0  -2 -15 10493.8 1345.80   7
   0  -2 -14 28746.5 2199.50   7
   0  -2 -13 13662.0 1494.54   7
   0  -2 -12 31065.8 2117.43   7
   0  -2 -11 16275.7 1451.48   7
   0  -2 -10 16072.7 1381.30   7
   0  -2  -9 17863.0 1427.51   7
   0  -2  -8 14643.8 1287.28   7
   0  -2  -7 16132.6 1250.14   7
   0  -2  -6 8665.51 916.946   7
   0  -2  -5 13300.3 1062.51   7
   0  -2  -4 69093.8 2371.57   7
   0  -2  -3 29070.3 1500.35   7
   0  -2  -2 175291. 1993.61   1
   0  -2  -2 177470. 3619.25   7
   0  -2  -1 23146.2 1162.89   5
   0  -2  -1 24089.0 1330.84   7
   0  -2   0 39098.4 1733.25   7
   0  -2   0 37805.4 1503.91   5
   0  -2   1 59839.3 1889.81   5
   0  -2   1 58999.7 2098.19   7
   0  -2   2 3131.23 422.492   5
   0  -2   3 12588.0 896.064   5
   0  -2   4 8844.66 1009.85   2
   0  -2   4 6331.06 652.510   5
   0  -2   4 6627.61 581.482   4
   0  -2   5 74893.2 2426.41   2
   0  -2   5 79276.9 2476.80   5
   0  -2   5 79290.4 2121.68   4
   0  -2   6 890.258 247.574   4
   0  -2   6 725.992 207.765   5
   0  -2   7 37656.5 1884.57   5
   0  -2   7 36565.8 1576.76   4
   0  -2   7 36171.2 1778.50   2
   0  -2   8 10294.7 1024.57   5
   0  -2   8 9976.96 868.611   4
   0  -2   8 9882.39 909.493   2
   0  -2   9 87495.7 3147.67   5
   0  -2   9 82428.9 2649.97   4
   0  -2   9 87511.7 2897.51   2
   0  -2  10 988.173 386.604   2
   0  -2  10 713.884 347.107   5
   0  -2  10 862.714 277.647   4
   0  -2  11 3050.44 626.601   5
   0  -2  11 3007.37 552.225   4
   0  -2  11 3167.53 587.507   2
   0  -2  12 10352.1 1084.69   4
   0  -2  12 10750.4 1090.19   2
   0  -2  13 82.0083 42.4891   2
   0  -2  13 62.9438 78.7488   4
   0  -2  14 14470.2 1383.60   4
   0  -2  14 15241.8 1324.91   2
   0  -2  15 1410.34 413.841   2
   0  -2  15 1366.00 471.988   4
   0  -2  16 8920.18 1060.06   2
   0  -2  16 8484.70 1156.60   4
   0  -2  17 1728.65 529.234   4
   0  -2  17 1839.54 475.127   2
   0  -2  18 10214.1 1365.15   4
   0  -2  19 2927.15 743.079   4
   0  -2  20 2722.71 764.986   4
   0  -2  21 8518.71 1363.31   4
   0  -2  22-115.613 223.562   4
   0  -2  23 603.048 416.082   4
   0  -2  24-219.661 152.341   4
   0  -2  25-5.25164 150.340   4
   0  -2  26 653.963 447.092   4
   0  -2  27 87.8563 230.856   4
   0  -1 -30 192.242 293.984   7
   0  -1 -29 910.235 649.240   7
   0  -1 -28 1004.63 581.721   7
   0  -1 -27 805.759 551.628   7
   0  -1 -26 557.527 424.449   7
   0  -1 -25 853.434 578.658   7
   0  -1 -24 1086.86 574.688   7
   0  -1 -23 1459.70 692.859   7
   0  -1 -22 7521.71 1402.43   7
   0  -1 -21 582.477 390.854   7
   0  -1 -20 6164.54 1180.67   7
   0  -1 -19 3768.41 925.453   7
   0  -1 -18 6537.44 1143.24   7
   0  -1 -17 5264.54 981.051   7
   0  -1 -16 6857.23 1083.08   7
   0  -1 -15 12699.0 1424.79   7
   0  -1 -14 11443.9 1314.42   7
   0  -1 -13 26448.5 1908.55   7
   0  -1 -12 94734.0 3455.44   7
   0  -1 -11 29349.8 1868.24   7
   0  -1 -10 38593.7 2022.77   7
   0  -1  -9 25504.4 1589.93   7
   0  -1  -8 14754.9 1141.20   7
   0  -1  -7 89872.3 2595.60   7
   0  -1  -6 10599.2 833.486   7
   0  -1  -5 9885.34 756.120   7
   0  -1  -4 17741.6 977.046   7
   0  -1  -3 289929. 3636.21   7
   0  -1  -2 75979.0 1693.70   7
   0  -1   1 185336. 2337.19   5
   0  -1   2 259760. 2955.61   5
   0  -1   2 254776. 2560.28   4
   0  -1   3 55675.9 1447.52   2
   0  -1   3 56279.5 1496.86   5
   0  -1   3 55404.4 1271.86   4
   0  -1   4 16265.7 834.514   2
   0  -1   4 15160.4 722.553   4
   0  -1   4 15910.2 877.946   5
   0  -1   5 4594.49 520.577   5
   0  -1   5 4729.94 460.464   4
   0  -1   5 4290.52 429.286   2
   0  -1   6 88848.9 2505.54   5
   0  -1   6 87275.4 2145.28   2
   0  -1   6 87989.0 2199.86   4
   0  -1   7 18269.7 1221.86   5
   0  -1   7 17435.6 1062.52   4
   0  -1   7 17969.9 1003.20   2
   0  -1   8 68003.6 2021.18   2
   0  -1   8 69918.1 2292.40   4
   0  -1   9 11349.7 868.248   2
   0  -1   9 11316.9 994.631   4
   0  -1  10 9125.13 809.335   2
   0  -1  10 9203.27 933.220   4
   0  -1  11 2133.85 493.982   4
   0  -1  11 1896.07 371.550   2
   0  -1  12 15246.9 1322.81   4
   0  -1  12 15561.5 1139.68   2
   0  -1  13 6124.72 893.355   4
   0  -1  14 7174.60 1030.10   4
   0  -1  15 14419.8 1467.85   4
   0  -1  16 3676.38 800.953   4
   0  -1  17 8201.62 1227.47   4
   0  -1  18 5770.19 1039.23   4
   0  -1  19 6228.45 1154.84   4
   0  -1  20 1618.01 687.072   4
   0  -1  21 8270.86 1397.42   4
   0  -1  22 1134.45 571.620   4
   0  -1  23 4910.34 1134.28   4
   0  -1  24 1276.59 559.024   4
   0  -1  25 595.226 500.431   4
   0  -1  26 179.034 347.715   4
   0  -1  27 869.902 558.678   4
   0  -1  28-121.687 321.056   4
   0  -1  29 189.391 346.551   4
   0  -1  30 0.16328 147.900   4
   0  -1  31-430.991 397.100   4
   0   0 -30 246.938 459.312   7
   0   0 -29 340.346 408.479   7
   0   0 -28 347.651 356.339   7
   0   0 -27 490.396 473.903   7
   0   0 -26 431.250 373.926   7
   0   0 -25 448.266 441.509   7
   0   0 -24 261.140 205.866   7
   0   0 -23 826.707 456.745   7
   0   0 -22 2476.46 753.249   7
   0   0 -21 12866.7 1733.83   7
   0   0 -20 7357.81 1277.62   7
   0   0 -19 8336.95 1313.42   7
   0   0 -18 6082.41 1096.61   7
   0   0 -17 3416.02 814.513   7
   0   0 -16 2418.83 644.387   7
   0   0 -15 8407.99 1186.18   7
   0   0 -14 14179.4 1470.11   7
   0   0 -13 37899.9 2269.92   7
   0   0 -12 20096.2 1571.50   7
   0   0 -11 9324.93 1032.17   7
   0   0 -10 16206.2 1301.68   7
   0   0  -9 91167.5 2888.28   7
   0   0  -9 92682.7 2070.22   2
   0   0  -8 18983.4 874.815   2
   0   0  -8 18560.7 1218.68   7
   0   0  -7 46840.2 1811.94   7
   0   0  -7 47076.2 1299.08   2
   0   0  -6 9442.88 539.785   2
   0   0  -6 10221.7 754.760   7
   0   0  -5 36948.2 1328.07   7
   0   0  -5 34731.8 954.309   2
   0   0  -4 2560.35 219.781   2
   0   0  -4 2838.41 320.778   7
   0   0  -3 22634.7 595.401   2
   0   0   4 537.484 162.205   7
   0   0   5 34234.5 1341.92   7
   0   0  26 828.579 537.688   4
   0   0  27-64.4398 206.988   4
   0   0  28 673.209 499.648   4
   0   0  29 0.16233 172.800   4
   0   0  30 46.9275 293.022   4
   0   0  31 847.972 571.400   4
   0   1 -30 503.097 510.058   7
   0   1 -29 245.658 324.347   7
   0   1 -28 245.788 287.073   7
   0   1 -27 661.911 472.155   7
   0   1 -26-233.356 243.617   7
   0   1 -25 615.842 524.135   7
   0   1 -24 509.426 454.671   7
   0   1 -23 4878.73 1125.21   7
   0   1 -22 1291.43 597.748   7
   0   1 -21 7662.55 1316.60   7
   0   1 -20 1956.73 696.568   7
   0   1 -19 3820.61 882.849   7
   0   1 -18 5249.35 1060.39   7
   0   1 -17 7858.22 1204.18   7
   0   1 -16 3027.26 756.466   7
   0   1 -15 13338.2 1547.17   7
   0   1 -14 7983.58 1163.64   7
   0   1 -13 4130.15 321.635   6
   0   1 -13 6948.41 995.699   7
   0   1 -12 13925.2 1390.06   7
   0   1 -11 2651.75 614.507   7
   0   1 -10 9047.32 1073.86   7
   0   1  -9 15325.1 1304.30   7
   0   1  -5 5372.90 540.918   2
   0   1  -4 11576.9 723.329   5
   0   1  -4 13357.7 708.318   4
   0   1  -3 51086.0 1417.71   5
   0   1  -3 53256.0 1283.77   4
   0   1  -2 252570. 2893.63   5
   0   1  -2 251896. 2550.88   4
   0   1  -1 188735. 2371.97   5
   0   1  -1 182091. 2580.75   7
   0   1   0 151677. 2340.66   7
   0   1   1 21532.1 884.737   7
   0   1   2 65010.1 1636.57   7
   0   1   3 306281. 3706.55   7
   0   2 -29 4.78797 181.881   7
   0   2 -28 889.742 638.687   7
   0   2 -27-496.602 465.591   7
   0   2 -26 525.241 431.771   7
   0   2 -25 264.369 318.418   7
   0   2 -24 214.685 188.699   7
   0   2 -23 404.297 301.046   7
   0   2 -22 258.086 392.835   7
   0   2 -21 7004.88 1476.93   7
   0   2 -20 3591.06 1012.80   7
   0   2 -19 3403.71 976.370   7
   0   2 -18 9678.51 1579.35   7
   0   2 -17 2333.65 714.330   7
   0   2 -16 8896.33 1334.39   7
   0   2 -15 2403.14 792.212   7
   0   2 -14 14929.8 1629.15   7
   0   2 -13 920.145 432.781   7
   0   2  -2 1847.24 300.458   4
   0   2  -1 61156.8 1672.32   4
   0   2   0 39075.1 946.719   1
   0   3 -28 118.240 333.935   7
   0   3 -27 402.401 380.212   7
   0   3 -26-180.395 286.739   7
   0   3 -25-80.3912 259.652   7
   0   3 -24-10.9432 50.6801   7
   0   3 -23-96.8935 216.229   7
   0   3 -22 989.383 472.782   7
   0   3 -21 1879.49 761.449   7
   0   3 -20 287.166 60.3417   7
   0   3 -19 1109.29 547.294   7
   0   3 -18 3067.54 827.213   7
   0   3 -17-6.01109 259.009   7
   0   3 -16 344.434 258.943   7
   0   3  -1 12805.0 700.634   1
   0   3   0 23493.5 891.465   1
   0   4 -26 136.639 422.251   7
   0   4 -25 3.32563 179.915   7
   0   4 -24 134.727 435.332   7
   0   4 -23 414.481 455.282   7
   0   4 -22-59.5077 188.182   7
   0   4 -21 384.452 371.893   7
   0   4 -20 99.0074 298.485   7
   0   4 -19 2490.33 854.178   7
   0   4 -18 199.726 215.148   7
   0   5 -23 471.326 510.679   7
   0   5 -22-112.890 206.637   7
   0   5 -21-1.50124 231.917   7
   0   5 -20 207.083 343.132   7
   0   5 -19-333.176 330.167   7
   0   6 -20-417.688 401.997   7
   1  -8 -13 1432.54 823.789   2
   1  -8 -12 1318.27 771.495   2
   1  -8 -11 2398.24 1019.26   2
   1  -8 -10 1787.48 905.847   2
   1  -8  -9 1450.76 779.858   2
   1  -8  -8 1660.25 863.734   2
   1  -8  -8-77.2094 167.971   7
   1  -8  -7 1382.44 813.955   2
   1  -8  -7 475.498 446.108   7
   1  -8  -6 1437.42 802.259   2
   1  -8  -6 346.234 343.588   7
   1  -8  -5 1095.37 711.417   2
   1  -8  -4 395.987 561.051   2
   1  -8  -3 611.200 452.283   2
   1  -8  -2 843.579 533.037   2
   1  -8  -1 267.571 417.441   2
   1  -8   0-40.1330 118.490   2
   1  -8   1 450.950 485.342   2
   1  -8   2-0.16579 158.026   2
   1  -8   3-305.907 363.253   2
   1  -7 -16 246.744 229.119   7
   1  -7 -15 298.546 276.693   7
   1  -7 -14 3625.34 1058.02   2
   1  -7 -14 484.358 469.167   7
   1  -7 -13 3673.66 1040.31   2
   1  -7 -13 876.010 610.849   7
   1  -7 -12 4431.03 1122.93   2
   1  -7 -12 297.196 469.888   7
   1  -7 -11 4490.90 1171.55   2
   1  -7 -11 1092.63 644.194   7
   1  -7 -10 3239.60 1027.09   2
   1  -7 -10-78.3246 112.015   7
   1  -7  -9 4579.52 1144.31   2
   1  -7  -9 915.843 566.713   7
   1  -7  -8-201.958 389.779   7
   1  -7  -8 3250.62 1031.50   2
   1  -7  -7-8.04987 306.568   7
   1  -7  -7 3601.98 1023.56   2
   1  -7  -6 3108.59 1004.99   2
   1  -7  -6 733.212 536.340   7
   1  -7  -5 2650.81 963.633   2
   1  -7  -5-115.483 35.7200   7
   1  -7  -4 2253.98 870.419   2
   1  -7  -4-165.657 226.490   7
   1  -7  -3 1668.53 738.648   2
   1  -7  -3-59.1794 268.339   7
   1  -7  -2 1282.25 715.704   2
   1  -7  -1 2124.21 863.428   2
   1  -7   0 929.092 562.900   2
   1  -7   1 969.117 597.453   2
   1  -7   2 456.996 419.503   2
   1  -7   3-97.8414 89.4618   2
   1  -7   4-328.200 295.996   2
   1  -7   5-439.325 465.201   2
   1  -7   6-266.615 307.881   2
   1  -7   7-172.464 287.435   2
   1  -7   8-526.991 536.866   2
   1  -7   9-542.525 491.935   2
   1  -7  10-598.044 507.015   2
   1  -7  11 628.002 555.766   2
   1  -7  12 1031.39 742.390   2
   1  -7  13 447.845 400.886   2
   1  -7  14 144.740 286.620   2
   1  -6 -21 813.207 698.952   7
   1  -6 -20 748.162 546.740   7
   1  -6 -19 130.025 238.519   7
   1  -6 -18 82.8163 350.172   7
   1  -6 -17 154.150 342.138   7
   1  -6 -16 760.809 472.875   7
   1  -6 -15 627.990 418.146   7
   1  -6 -14 672.334 446.046   7
   1  -6 -13 368.035 391.254   7
   1  -6 -12 374.238 296.132   7
   1  -6 -11 612.594 347.923   7
   1  -6 -10 1645.36 665.060   7
   1  -6  -9 302.629 229.156   5
   1  -6  -9 229.622 131.497   7
   1  -6  -8 1951.53 626.213   5
   1  -6  -8 1812.73 679.935   7
   1  -6  -7 628.297 359.194   5
   1  -6  -7 505.474 322.507   7
   1  -6  -6 2010.17 608.234   5
   1  -6  -6 1858.05 746.011   7
   1  -6  -5 300.535 197.650   5
   1  -6  -5 272.442 56.6715   7
   1  -6  -4-59.1332 180.234   5
   1  -6  -4 226.955 350.381   7
   1  -6  -3 912.839 356.352   5
   1  -6  -3 706.771 436.358   7
   1  -6  -2 1197.23 452.752   5
   1  -6  -2 1226.11 531.062   7
   1  -6  -1 431.505 272.437   5
   1  -6  -1 873.245 601.001   7
   1  -6   0 1882.20 779.662   2
   1  -6   0 14.3211 18.1225   5
   1  -6   1 2010.62 751.356   2
   1  -6   2 1454.84 684.030   2
   1  -6   3 1103.50 594.551   2
   1  -6   4 866.368 571.295   2
   1  -6   5 519.962 338.271   2
   1  -6   6-242.374 277.765   2
   1  -6   7 887.493 371.162   2
   1  -6   8-105.087 329.710   2
   1  -6   9 86.4555 191.498   2
   1  -6  10-78.0415 322.727   2
   1  -6  11 2282.49 809.582   2
   1  -6  12 1517.74 695.324   2
   1  -6  13 372.365 343.363   2
   1  -6  14 1037.62 589.706   2
   1  -6  15 217.843 331.985   2
   1  -6  16-48.2913 124.433   2
   1  -6  17 209.013 261.999   2
   1  -6  18 0.15530 144.369   2
   1  -6  19 402.181 508.923   2
   1  -6  20 0.16246 146.698   2
   1  -5 -24 329.632 354.326   7
   1  -5 -23 308.683 337.472   7
   1  -5 -22 191.897 265.070   7
   1  -5 -21 595.662 523.144   7
   1  -5 -20 339.413 163.078   7
   1  -5 -19 1482.59 706.524   7
   1  -5 -18 4597.79 1174.76   7
   1  -5 -17 209.248 308.771   7
   1  -5 -16 2251.27 799.010   7
   1  -5 -15 2481.87 838.359   7
   1  -5 -14 1775.45 694.013   7
   1  -5 -13 379.283 327.532   7
   1  -5 -12 826.129 412.222   7
   1  -5 -12 1109.35 409.649   1
   1  -5 -11 425.029 260.362   1
   1  -5 -11 362.784 359.459   7
   1  -5 -10 21.1042 92.2868   1
   1  -5 -10 143.302 265.881   7
   1  -5  -9 7180.54 1283.29   7
   1  -5  -9 7338.49 922.368   1
   1  -5  -8 2531.21 507.249   1
   1  -5  -8 2335.73 723.132   7
   1  -5  -7 2355.92 473.995   1
   1  -5  -7 2417.19 709.142   7
   1  -5  -6 838.934 396.914   7
   1  -5  -6 587.398 282.819   5
   1  -5  -5 4706.80 806.559   5
   1  -5  -5 4315.51 975.536   7
   1  -5  -4 600.811 285.900   5
   1  -5  -4 665.510 339.447   7
   1  -5  -3 10233.5 1546.86   2
   1  -5  -3 7219.87 1249.26   7
   1  -5  -3 7165.85 997.336   5
   1  -5  -2-27.9451 53.3856   5
   1  -5  -2-34.7612 84.3428   7
   1  -5  -1 610.897 271.533   5
   1  -5  -1 750.548 365.500   7
   1  -5   0 137.093 58.9733   5
   1  -5   0 246.165 222.652   7
   1  -5   1 2341.86 824.433   2
   1  -5   1 263.314 121.264   5
   1  -5   2 2423.56 935.915   2
   1  -5   2 818.332 313.808   5
   1  -5   3 11881.5 1548.57   2
   1  -5   3 10097.1 1116.43   5
   1  -5   4 13777.2 1295.57   5
   1  -5   4 13658.8 1685.57   2
   1  -5   5 588.784 296.702   2
   1  -5   5 267.817 165.090   5
   1  -5   6 1555.97 457.001   5
   1  -5   6 2116.12 649.646   2
   1  -5   7 191.138 155.731   5
   1  -5   7-406.898 498.828   2
   1  -5   8 768.174 351.927   5
   1  -5   8 343.991 247.726   2
   1  -5   9-1373.11 564.679   2
   1  -5   9 108.109 116.118   5
   1  -5  10 779.980 321.722   5
   1  -5  10-299.802 457.126   2
   1  -5  11 1146.38 479.538   5
   1  -5  11 1485.58 691.451   2
   1  -5  12 1715.04 522.807   5
   1  -5  12 2073.40 756.446   2
   1  -5  13 318.897 344.499   2
   1  -5  14 627.838 409.592   2
   1  -5  15 288.481 277.986   2
   1  -5  16 727.304 503.135   2
   1  -5  17 9.72972 74.7021   2
   1  -5  18 533.570 404.349   2
   1  -5  19 131.264 291.117   2
   1  -5  20-259.215 307.105   2
   1  -5  21-301.761 308.118   2
   1  -4 -26 1439.39 788.972   7
   1  -4 -25 634.788 524.077   7
   1  -4 -24 2236.42 942.831   7
   1  -4 -23 677.316 545.415   7
   1  -4 -22-342.713 414.603   7
   1  -4 -21 1591.88 756.738   7
   1  -4 -20 3283.57 1012.45   7
   1  -4 -19 2687.71 895.564   7
   1  -4 -18 352.149 299.880   7
   1  -4 -17 2700.11 867.019   7
   1  -4 -16 361.278 309.523   7
   1  -4 -15 4133.71 993.420   7
   1  -4 -14 760.360 428.325   7
   1  -4 -13 260.983 209.541   7
   1  -4 -12 4987.67 1050.76   7
   1  -4 -11 32971.3 2541.11   7
   1  -4 -10 5164.87 1034.83   7
   1  -4  -9 8213.22 1246.54   7
   1  -4  -8 7630.03 1175.65   7
   1  -4  -8 7193.97 896.114   1
   1  -4  -7 702.080 327.326   7
   1  -4  -7 620.318 259.731   1
   1  -4  -6 13983.8 1521.41   7
   1  -4  -6 14111.1 1154.63   1
   1  -4  -5 2097.60 598.529   7
   1  -4  -5 2193.40 432.046   1
   1  -4  -4 7693.80 818.317   1
   1  -4  -4 7463.38 1108.50   7
   1  -4  -3 4883.42 711.933   5
   1  -4  -3 4848.57 854.542   7
   1  -4  -2 14552.4 1205.50   5
   1  -4  -2 17424.6 1652.03   2
   1  -4  -2 14688.2 1556.62   7
   1  -4  -1 4676.21 900.142   7
   1  -4  -1 4375.18 664.493   5
   1  -4   0 537.255 209.160   5
   1  -4   0 256.533 207.300   7
   1  -4   1 1639.21 384.694   5
   1  -4   1 1250.30 395.143   7
   1  -4   2 10750.4 1310.27   2
   1  -4   2 9138.17 916.924   5
   1  -4   3 4900.16 661.763   5
   1  -4   3 6108.80 1039.60   2
   1  -4   4 8158.23 859.039   5
   1  -4   4 8891.04 1253.91   2
   1  -4   5 7456.14 847.309   5
   1  -4   5 7722.28 1093.71   2
   1  -4   6 10144.8 1021.60   5
   1  -4   6 9958.58 1301.51   2
   1  -4   7 8691.17 954.857   5
   1  -4   7 8739.92 1206.59   2
   1  -4   8 110.488 88.1603   5
   1  -4   8-395.694 402.112   2
   1  -4   9 4139.97 722.345   5
   1  -4   9 4570.63 847.204   2
   1  -4  10 8389.95 1066.35   5
   1  -4  10 7488.02 1065.76   4
   1  -4  10 10038.6 1375.56   2
   1  -4  11 2411.68 658.764   4
   1  -4  11 2221.76 556.412   5
   1  -4  11 2858.74 807.487   2
   1  -4  12 460.931 332.298   2
   1  -4  12-153.835 41.6073   4
   1  -4  13 3077.64 772.871   2
   1  -4  13 2569.22 689.998   4
   1  -4  14 850.454 456.131   2
   1  -4  14 592.663 345.350   4
   1  -4  15 2566.58 735.586   2
   1  -4  15 2940.78 748.377   4
   1  -4  16-9.57235 192.797   2
   1  -4  16 673.258 386.286   4
   1  -4  17 465.990 276.830   2
   1  -4  17 580.231 370.831   4
   1  -4  18-109.779 255.098   2
   1  -4  18 260.698 313.406   4
   1  -4  19 258.855 166.204   2
   1  -4  19 555.023 374.704   4
   1  -4  20-65.7177 51.5172   2
   1  -4  20 243.274 283.581   4
   1  -4  21-243.337 341.062   2
   1  -4  21 408.196 367.174   4
   1  -4  22-455.863 383.201   2
   1  -4  22 452.312 332.865   4
   1  -3 -28 1369.41 793.811   7
   1  -3 -27 172.977 256.730   7
   1  -3 -26 791.693 509.584   7
   1  -3 -25 1064.56 632.102   7
   1  -3 -24 1199.71 654.694   7
   1  -3 -23 1328.52 680.270   7
   1  -3 -22-511.315 427.498   7
   1  -3 -21 1845.24 747.475   7
   1  -3 -20 746.360 451.187   7
   1  -3 -19 1166.37 582.500   7
   1  -3 -18 1125.17 517.276   7
   1  -3 -17 17957.7 2090.90   7
   1  -3 -16 7624.04 1318.99   7
   1  -3 -15 1472.82 576.010   7
   1  -3 -14 14569.8 1742.53   7
   1  -3 -13 2331.29 725.647   7
   1  -3 -12 27613.6 2242.28   7
   1  -3 -11 7735.91 1213.63   7
   1  -3 -10 15947.5 1626.21   7
   1  -3  -9 814.266 428.811   7
   1  -3  -8 32188.3 2171.33   7
   1  -3  -7 2271.62 567.819   7
   1  -3  -6 3651.17 693.014   7
   1  -3  -5 19991.7 1320.09   1
   1  -3  -5 19710.5 1565.33   7
   1  -3  -4 8775.76 1050.15   7
   1  -3  -4 8965.66 858.360   1
   1  -3  -3 23508.4 1685.20   7
   1  -3  -3 23051.4 1340.51   1
   1  -3  -2 7599.39 752.174   1
   1  -3  -2 8164.76 948.388   7
   1  -3  -1 11390.6 867.136   5
   1  -3  -1 13787.8 1345.17   2
   1  -3  -1 12713.3 1205.41   7
   1  -3   0 10922.0 845.050   5
   1  -3   0 12903.5 1328.98   2
   1  -3   0 11629.7 1161.08   7
   1  -3   1 33697.8 2027.11   2
   1  -3   1 34073.9 1457.37   5
   1  -3   1 35589.5 2021.74   7
   1  -3   2 21129.9 1625.99   2
   1  -3   2 21685.4 1145.39   5
   1  -3   2 21648.7 1569.18   7
   1  -3   3 8699.53 734.001   5
   1  -3   3 9028.48 1108.79   2
   1  -3   4 3062.20 685.526   2
   1  -3   4 2716.45 413.224   5
   1  -3   5 9400.24 824.287   5
   1  -3   5 9734.52 1106.09   2
   1  -3   6 7841.14 777.482   5
   1  -3   6 7451.06 975.907   2
   1  -3   6 7627.76 933.596   4
   1  -3   7 11426.7 997.558   5
   1  -3   7 11047.9 1158.11   4
   1  -3   7 11347.2 1210.48   2
   1  -3   8 7168.20 826.127   5
   1  -3   8 8112.54 1020.58   4
   1  -3   8 7945.67 1104.13   2
   1  -3   9 7378.15 886.626   5
   1  -3   9 8286.04 1067.72   4
   1  -3   9 8560.21 1184.85   2
   1  -3  10 4230.98 858.203   2
   1  -3  10 3777.16 733.324   4
   1  -3  11 11559.0 1386.67   2
   1  -3  11 11006.1 1261.07   4
   1  -3  12 371.709 275.795   2
   1  -3  12 310.580 316.479   4
   1  -3  13 3387.93 739.663   4
   1  -3  13 4532.93 884.440   2
   1  -3  14 1035.31 417.445   2
   1  -3  14 1033.02 423.336   4
   1  -3  15 345.194 290.089   2
   1  -3  15 477.171 264.802   4
   1  -3  16 4079.51 832.038   2
   1  -3  16 3708.34 820.274   4
   1  -3  17 8.00720 136.670   2
   1  -3  17 390.852 287.421   4
   1  -3  18 3370.83 793.120   2
   1  -3  18 3668.89 868.827   4
   1  -3  19-148.051 250.875   2
   1  -3  19-29.4221 197.648   4
   1  -3  20 2181.51 744.800   4
   1  -3  21 830.166 492.182   4
   1  -3  22 899.902 493.801   4
   1  -3  23 681.975 441.190   4
   1  -3  24 152.852 188.016   4
   1  -3  25-83.4812 132.849   4
   1  -3  26 120.855 285.229   4
   1  -2 -29 1135.84 738.791   7
   1  -2 -28 1004.76 673.429   7
   1  -2 -27 1754.70 761.696   7
   1  -2 -26-117.345 252.359   7
   1  -2 -25 2339.26 910.486   7
   1  -2 -24 1579.14 638.613   7
   1  -2 -23 1420.03 619.694   7
   1  -2 -22 579.344 476.914   7
   1  -2 -21 1266.59 588.444   7
   1  -2 -20 4315.64 1049.44   7
   1  -2 -19 2358.62 784.093   7
   1  -2 -18 11222.8 1637.84   7
   1  -2 -17 8299.01 1354.44   7
   1  -2 -16 15879.8 975.278   3
   1  -2 -16 18158.7 1937.03   7
   1  -2 -15 3842.18 498.278   3
   1  -2 -15 3970.05 883.674   7
   1  -2 -14 12563.1 1526.47   7
   1  -2 -13 4433.95 884.191   7
   1  -2 -12 6283.41 1001.51   7
   1  -2 -11 30876.5 2148.56   7
   1  -2 -10 436.300 262.889   7
   1  -2  -9 44049.0 2417.79   7
   1  -2  -8 16458.6 1402.55   7
   1  -2  -7 26970.3 1727.21   7
   1  -2  -6 38994.4 2003.87   7
   1  -2  -5 74503.3 2699.76   7
   1  -2  -4 22011.3 1401.19   7
   1  -2  -3 28939.8 1409.10   1
   1  -2  -3 28439.5 1426.19   2
   1  -2  -3 28204.1 1492.41   7
   1  -2  -2 47482.0 1917.56   2
   1  -2  -2 50365.9 1948.92   7
   1  -2  -2 48295.5 1777.90   1
   1  -2  -1 4156.07 651.331   2
   1  -2  -1 2671.50 445.610   7
   1  -2  -1 2422.73 377.358   1
   1  -2   0 29171.2 992.169   5
   1  -2   0 28628.4 1532.95   2
   1  -2   0 28971.4 1414.09   7
   1  -2   1 49183.8 1250.50   5
   1  -2   1 49516.5 1897.58   7
   1  -2   1 47313.9 2012.32   2
   1  -2   2 27285.7 931.940   5
   1  -2   2 26404.2 1369.04   7
   1  -2   2 25921.4 1536.94   2
   1  -2   3 53505.4 1371.82   5
   1  -2   3 53791.9 2295.99   2
   1  -2   4 15449.0 799.755   5
   1  -2   4 15700.3 1160.71   4
   1  -2   4 15662.1 1202.94   2
   1  -2   5 49378.5 1580.79   5
   1  -2   5 50580.2 2165.71   4
   1  -2   5 49646.8 2298.24   2
   1  -2   6 56253.9 1851.59   5
   1  -2   6 53369.8 2267.63   4
   1  -2   6 55710.7 2493.52   2
   1  -2   7 8765.25 1029.78   2
   1  -2   7 8305.87 920.787   4
   1  -2   8 7650.54 933.965   2
   1  -2   8 7345.41 891.358   4
   1  -2   9 4598.12 707.787   4
   1  -2   9 4996.75 809.111   2
   1  -2  10 26571.2 1785.49   4
   1  -2  10 27694.6 1914.34   2
   1  -2  11 1797.64 501.235   2
   1  -2  11 1516.63 438.736   4
   1  -2  12 7670.79 1028.48   4
   1  -2  12 8047.14 1058.96   2
   1  -2  13 346.921 77.3183   2
   1  -2  13 700.393 302.701   4
   1  -2  14 11352.9 1327.41   4
   1  -2  14 11804.5 1348.77   2
   1  -2  15 2070.08 524.288   2
   1  -2  15 2210.40 594.786   4
   1  -2  16-40.7876 181.387   2
   1  -2  16 503.544 347.317   4
   1  -2  17 4434.24 918.736   4
   1  -2  18 2086.85 623.267   4
   1  -2  19 3877.72 881.130   4
   1  -2  20 492.767 321.337   4
   1  -2  21 588.174 330.418   4
   1  -2  22 605.787 426.891   4
   1  -2  23 2288.32 755.147   4
   1  -2  24 900.412 431.507   4
   1  -2  25-23.8043 47.6712   4
   1  -2  26-124.831 197.384   4
   1  -2  27-64.5836 293.485   4
   1  -2  28 28.2413 94.7056   4
   1  -2  29 479.205 400.888   4
   1  -2  30 387.070 367.299   4
   1  -1 -29 887.606 647.488   7
   1  -1 -28 483.342 417.388   7
   1  -1 -27 427.756 467.475   7
   1  -1 -26 2817.62 1028.63   7
   1  -1 -25 631.615 506.344   7
   1  -1 -24 1030.96 581.672   7
   1  -1 -23 381.123 317.792   7
   1  -1 -22 1979.02 758.434   7
   1  -1 -21 1283.17 542.933   7
   1  -1 -20 2547.93 825.434   7
   1  -1 -19 10509.9 1600.98   7
   1  -1 -18 1842.19 705.647   7
   1  -1 -17 20018.7 2044.12   7
   1  -1 -16 3292.92 842.474   7
   1  -1 -15 15446.2 1702.68   7
   1  -1 -15 10796.5 564.707   2
   1  -1 -14 3214.16 730.490   7
   1  -1 -14 2272.57 267.282   2
   1  -1 -13 17034.2 819.700   3
   1  -1 -13 19782.2 1767.56   7
   1  -1 -13 15036.6 659.055   2
   1  -1 -12 12059.0 727.263   3
   1  -1 -12 12750.0 1376.67   7
   1  -1 -11 6062.61 527.357   3
   1  -1 -11 6404.26 936.777   7
   1  -1 -10 18050.0 954.695   3
   1  -1 -10 17551.6 1499.09   7
   1  -1  -9 36580.5 1371.61   3
   1  -1  -9 37369.4 2072.76   7
   1  -1  -8 89657.8 2179.93   3
   1  -1  -8 93120.9 3090.80   7
   1  -1  -7 70274.5 2573.74   7
   1  -1  -6 45031.5 1156.17   2
   1  -1  -6 44828.7 1954.56   7
   1  -1  -5 72417.6 1534.95   2
   1  -1  -5 76228.0 2378.97   7
   1  -1  -4 57347.5 1925.36   7
   1  -1  -4 56126.0 1445.77   2
   1  -1  -3 50643.0 1686.86   7
   1  -1  -3 51221.0 1433.94   2
   1  -1  -2 54190.0 1580.89   7
   1  -1  -2 53219.4 1564.38   2
   1  -1  -1 25508.2 1035.60   7
   1  -1  -1 25025.0 1150.35   1
   1  -1  -1 25781.8 1109.63   2
   1  -1   0 2531.41 348.381   1
   1  -1   0 2172.69 269.816   7
   1  -1   0 2612.36 384.833   2
   1  -1   1 174599. 3179.62   2
   1  -1   1 173027. 2347.78   7
   1  -1   2 249922. 2804.11   7
   1  -1   2 245674. 3794.98   4
   1  -1   2 241828. 3890.65   2
   1  -1   3 34362.2 1459.66   4
   1  -1   3 35150.3 1528.90   2
   1  -1   4 210907. 3770.33   4
   1  -1   4 208030. 3875.11   2
   1  -1   5 5648.94 644.790   2
   1  -1   5 5143.12 602.299   4
   1  -1   6 32740.1 1645.19   2
   1  -1   6 32380.7 1576.40   4
   1  -1   7 1437.01 260.631   2
   1  -1   7 1129.38 280.395   4
   1  -1   8 27510.2 1593.65   4
   1  -1   8 27759.6 1627.83   2
   1  -1   9 32016.4 1802.05   4
   1  -1   9 33994.1 1851.98   2
   1  -1  10 2231.53 479.032   2
   1  -1  10 2605.14 554.636   4
   1  -1  11 47683.0 2425.25   4
   1  -1  11 48813.6 2378.48   2
   1  -1  12 6620.73 670.555   3
   1  -1  12 6446.02 975.299   4
   1  -1  13 33600.3 1511.60   3
   1  -1  13 33365.8 2214.49   4
   1  -1  14 1651.49 536.470   4
   1  -1  14 1862.36 345.343   3
   1  -1  15 10355.9 829.868   3
   1  -1  15 9641.96 1269.57   4
   1  -1  16 73.3348 159.185   4
   1  -1  16 283.767 148.458   3
   1  -1  17 10440.0 782.707   3
   1  -1  17 10555.2 1429.20   4
   1  -1  18 11532.2 1560.92   4
   1  -1  19 2562.73 771.184   4
   1  -1  20 2600.63 774.842   4
   1  -1  21 272.698 300.284   4
   1  -1  22 2948.72 899.188   4
   1  -1  23 1141.83 635.964   4
   1  -1  24 623.477 421.039   4
   1  -1  25 498.924 385.255   4
   1  -1  26 467.189 323.507   4
   1  -1  27 667.313 484.528   4
   1  -1  28-120.018 268.796   4
   1  -1  29-4.40915 336.271   4
   1  -1  30 298.043 361.207   4
   1   0 -29 815.087 664.573   7
   1   0 -28-30.0939 96.6335   7
   1   0 -27 329.011 321.320   7
   1   0 -26 139.228 34.2502   7
   1   0 -25 3229.42 1018.00   7
   1   0 -24 450.286 411.468   7
   1   0 -23 3509.13 1002.40   7
   1   0 -22 197.980 281.910   7
   1   0 -21 2102.06 710.290   7
   1   0 -20 1395.64 590.304   7
   1   0 -19-181.182 270.895   7
   1   0 -18 3184.43 845.358   7
   1   0 -17 2602.72 755.832   7
   1   0 -16 26366.7 2203.89   7
   1   0 -15 24103.6 2069.66   7
   1   0 -14 23315.2 2012.83   7
   1   0 -13 13470.8 1498.14   7
   1   0 -12 19853.7 1787.93   7
   1   0 -11 9891.18 1215.84   7
   1   0 -10 45938.1 2438.38   7
   1   0  -9 19234.3 929.011   6
   1   0  -9 19548.9 1516.00   7
   1   0  -8 40140.8 2028.07   7
   1   0  -8 39966.0 1367.91   6
   1   0  -7 5869.45 727.119   7
   1   0  -7 5997.79 529.452   6
   1   0  -6 53961.3 1601.53   6
   1   0  -6 53998.5 2124.00   7
   1   0  -5 27422.4 1070.33   3
   1   0  -5 28034.0 1159.13   6
   1   0  -5 27516.0 1468.53   7
   1   0  -4 356452. 3967.53   3
   1   0  -4 350862. 4747.62   7
   1   0  -4 354603. 4130.48   6
   1   0  -3 249987. 3354.59   5
   1   0  -3 238272. 3268.10   3
   1   0  -3 239739. 3536.46   7
   1   0  -3 233666. 3340.00   6
   1   0  -2 56788.7 1411.22   5
   1   0  -2 54671.7 1555.10   3
   1   0  -2 56944.5 1530.29   7
   1   0  -2 54149.9 1562.08   6
   1   0  -1 96548.8 1663.39   5
   1   0  -1 89154.8 1997.59   3
   1   0  -1 95847.1 1728.61   7
   1   0  -1 86329.7 1997.02   6
   1   0   0 13495.1 585.355   5
   1   0   0 12669.7 618.620   4
   1   0   0 11729.9 734.792   3
   1   0   0 13580.4 520.935   7
   1   0   0 11983.0 724.290   6
   1   0   0 12390.9 688.790   1
   1   0   1 980.154 162.171   1
   1   0   1 808.279 195.138   3
   1   0   1 998.218 185.403   4
   1   0   1 1198.85 220.224   6
   1   0   2 35932.6 1252.31   3
   1   0   2 36788.8 1192.18   4
   1   0   2 35503.2 1294.62   6
   1   0   3 26995.4 1094.50   3
   1   0   3 27460.1 1083.34   4
   1   0   3 27502.7 1127.02   6
   1   0   4 242418. 3391.97   3
   1   0   4 241363. 2190.05   7
   1   0   4 249990. 3657.48   4
   1   0   4 249397. 3468.33   6
   1   0   5 463661. 3772.11   7
   1   0   5 457887. 4680.26   3
   1   0   5 473792. 5456.91   4
   1   0   5 470954. 4759.69   6
   1   0   6 26113.9 1133.45   3
   1   0   6 25968.8 1033.18   7
   1   0   6 25813.0 1363.20   4
   1   0   6 26427.1 1117.00   6
   1   0   7 61709.8 1755.43   3
   1   0   7 61362.7 1754.34   7
   1   0   7 63475.4 2283.47   4
   1   0   7 61788.8 1705.66   6
   1   0   8 1621.71 413.991   4
   1   0   8 1498.79 275.903   3
   1   0   8 1667.01 275.561   6
   1   0   9 47124.5 1525.85   3
   1   0   9 46792.7 2186.36   4
   1   0   9 47098.0 1465.46   6
   1   0  10 31972.1 1250.14   3
   1   0  10 32177.7 1897.85   4
   1   0  10 32781.9 1199.86   6
   1   0  11 28389.5 1150.77   3
   1   0  11 28699.8 1869.10   4
   1   0  12 22927.6 1736.00   4
   1   0  13 1593.05 524.279   4
   1   0  14 25001.9 1961.78   4
   1   0  15 9109.23 1260.87   4
   1   0  16 9095.20 1301.82   4
   1   0  17 897.567 437.428   4
   1   0  18 8053.70 1292.98   4
   1   0  19 1303.60 591.233   4
   1   0  20 7371.23 1351.40   4
   1   0  21 3514.81 986.103   4
   1   0  22 396.589 472.137   4
   1   0  23 1751.32 723.073   4
   1   0  24 1075.18 586.086   4
   1   0  25 4069.07 1127.42   4
   1   0  26 2712.18 996.309   4
   1   0  27 680.116 543.774   4
   1   0  28 818.100 597.797   4
   1   0  29 158.416 262.418   4
   1   0  30 280.427 566.135   4
   1   1 -29 119.438 141.678   7
   1   1 -28 49.3254 87.2999   7
   1   1 -27 1187.71 619.717   7
   1   1 -26-210.083 384.235   7
   1   1 -25 634.067 506.024   7
   1   1 -24 1930.81 811.506   7
   1   1 -23 561.096 504.167   7
   1   1 -22 2142.83 751.070   7
   1   1 -21 415.791 339.418   7
   1   1 -20 568.902 202.393   7
   1   1 -19 553.226 461.951   7
   1   1 -18 16166.1 1934.79   7
   1   1 -17 29543.3 2666.26   7
   1   1 -16 5092.18 1029.50   7
   1   1 -15 15105.7 1656.98   7
   1   1 -15 11709.5 675.124   6
   1   1 -14 5750.82 507.182   6
   1   1 -14 7480.31 1196.94   7
   1   1 -13 10860.7 1410.76   7
   1   1 -12 20275.2 1855.54   7
   1   1 -11 7079.48 996.050   7
   1   1 -10 23252.1 1780.85   7
   1   1  -9 7254.28 957.458   7
   1   1  -8 22943.5 1675.01   7
   1   1   0 68653.0 1003.09   4
   1   1   1 9391.98 457.799   4
   1   1   1 9369.62 622.126   7
   1   1   1 8481.82 479.805   1
   1   1   2 42972.5 1329.99   7
   1   1   3 114203. 2146.23   7
   1   1   4 298811. 3656.37   7
   1   1  15 4477.84 445.800   6
   1   1  16 2950.73 340.602   6
   1   1  26 622.037 437.515   4
   1   1  27 1178.45 619.054   4
   1   1  28 921.477 706.386   4
   1   1  29 447.308 499.661   4
   1   1  30 296.257 305.336   4
   1   2 -28 318.267 375.119   7
   1   2 -27 376.255 323.278   7
   1   2 -26 527.230 421.080   7
   1   2 -25 564.952 432.524   7
   1   2 -24 1355.41 660.007   7
   1   2 -23 1661.86 701.656   7
   1   2 -22 1348.69 643.815   7
   1   2 -21 1342.78 689.936   7
   1   2 -20 220.545 352.054   7
   1   2 -19 3356.01 988.721   7
   1   2 -18 935.363 460.050   7
   1   2 -17 6615.34 1355.88   7
   1   2 -16 2999.41 854.943   7
   1   2 -15 5038.89 1032.65   7
   1   2 -14 10146.0 1396.75   7
   1   2 -13 6868.85 1218.97   7
   1   2 -12 4435.67 838.048   7
   1   3 -26 557.910 580.782   7
   1   3 -25 941.421 641.654   7
   1   3 -24 1261.96 714.460   7
   1   3 -23 752.000 484.767   7
   1   3 -22 525.127 489.519   7
   1   3 -21 290.501 303.401   7
   1   3 -20 829.457 533.853   7
   1   3 -19 903.503 539.662   7
   1   3 -18 2261.17 786.646   7
   1   3 -17 1692.96 678.594   7
   1   3 -16 2703.66 885.449   7
   1   3 -15 2494.31 737.719   7
   1   3  -4 34069.3 1057.52   4
   1   3  -3 3421.35 325.371   4
   1   3  -2 14485.8 706.692   4
   1   4 -24 523.835 348.868   7
   1   4 -23 508.201 465.686   7
   1   4 -22-422.266 460.599   7
   1   4 -21 114.524 260.383   7
   1   4 -20-282.078 340.810   7
   1   4 -19 116.611 252.088   7
   1   4 -18 761.127 564.510   7
   1   5 -22 612.537 566.194   7
   1   5 -21 314.073 419.482   7
   1   5 -20 689.852 419.075   7
   1   5 -19 169.339 180.136   7
   2  -8  -6-43.9421 127.827   7
   2  -7 -14 330.704 487.038   7
   2  -7 -13 432.052 418.087   7
   2  -7 -12 587.891 460.338   7
   2  -7 -11-55.3398 196.404   2
   2  -7 -11 652.362 582.449   7
   2  -7 -10 115.352 252.024   2
   2  -7 -10 522.830 469.805   7
   2  -7  -9 383.391 385.339   2
   2  -7  -9 347.386 330.984   7
   2  -7  -8 662.364 560.513   2
   2  -7  -8 877.375 546.600   7
   2  -7  -7 329.307 308.197   2
   2  -7  -7 1396.51 725.846   7
   2  -7  -6 17.8687 153.387   7
   2  -7  -6-292.945 296.573   2
   2  -7  -5 124.697 196.580   7
   2  -7  -5-663.017 448.880   2
   2  -7  -4 52.6176 52.8119   7
   2  -7  -4 182.492 319.604   2
   2  -7  -3 14.4163 193.049   7
   2  -7  -3-287.667 298.490   2
   2  -7  -2-437.103 370.507   2
   2  -7  -1 30.3451 183.359   2
   2  -7   0-838.620 519.340   2
   2  -7   1-460.962 387.039   2
   2  -7   2-1001.59 573.633   2
   2  -7   3-1341.20 667.882   2
   2  -7   4-1385.50 684.556   2
   2  -7   5 0.15715 297.195   2
   2  -7   6 818.567 647.928   2
   2  -7   7 1318.14 674.261   2
   2  -7   8 466.843 484.662   2
   2  -7   9 1114.41 734.997   2
   2  -7  10 549.584 608.833   2
   2  -7  11 775.012 617.089   2
   2  -6 -19 214.651 382.530   7
   2  -6 -18 931.666 625.335   7
   2  -6 -17 260.884 380.299   7
   2  -6 -16 12.2680 353.466   7
   2  -6 -15 267.531 357.281   7
   2  -6 -14 856.638 560.951   7
   2  -6 -13 368.463 416.812   7
   2  -6 -12 213.577 214.915   2
   2  -6 -12 273.520 357.597   7
   2  -6 -11 691.131 528.460   2
   2  -6 -11 119.307 118.764   7
   2  -6 -10 788.483 533.875   2
   2  -6 -10-0.38751 82.6058   7
   2  -6  -9 1259.10 592.855   2
   2  -6  -9 222.732 300.334   7
   2  -6  -8 879.822 496.665   2
   2  -6  -8 399.480 367.831   7
   2  -6  -7 486.976 411.703   2
   2  -6  -7 631.157 449.482   7
   2  -6  -6 144.156 228.121   2
   2  -6  -6 298.268 284.068   7
   2  -6  -5 461.388 352.853   2
   2  -6  -5 568.749 407.280   7
   2  -6  -4 95.1400 79.7660   2
   2  -6  -4 85.2962 185.805   7
   2  -6  -3 204.965 95.4135   7
   2  -6  -3 124.279 178.332   2
   2  -6  -2-350.187 346.920   7
   2  -6  -2-269.390 263.652   2
   2  -6  -1 1660.77 702.578   7
   2  -6  -1 1024.56 536.615   2
   2  -6   0 352.029 141.777   2
   2  -6   1-369.100 463.337   2
   2  -6   2-331.816 394.630   2
   2  -6   3-849.290 570.841   2
   2  -6   4-527.522 503.781   2
   2  -6   5-353.343 403.431   2
   2  -6   6 930.167 624.359   2
   2  -6   7 1464.56 759.262   2
   2  -6   8 916.107 539.308   2
   2  -6   9 868.665 544.061   2
   2  -6  10 441.966 414.396   2
   2  -6  11 69.7059 280.892   2
   2  -6  12 0.14710 263.420   2
   2  -6  13 0.15073 69.7348   2
   2  -6  14 103.324 196.290   2
   2  -6  15-199.781 262.987   2
   2  -6  16 355.265 354.320   2
   2  -6  17-284.690 376.047   2
   2  -6  18-454.316 410.847   2
   2  -5 -22 222.867 157.115   7
   2  -5 -21 302.555 429.672   7
   2  -5 -20 283.404 474.696   7
   2  -5 -19 2134.11 852.362   7
   2  -5 -18 485.834 350.063   7
   2  -5 -17 581.052 561.061   7
   2  -5 -16 1068.57 466.102   7
   2  -5 -15 484.978 389.305   1
   2  -5 -15 143.123 8.57926   7
   2  -5 -14 1188.12 487.253   1
   2  -5 -14 1375.35 678.507   7
   2  -5 -13 1235.59 493.546   2
   2  -5 -13 1357.92 553.801   1
   2  -5 -13 960.644 527.782   7
   2  -5 -12 971.263 501.575   2
   2  -5 -12 1148.33 653.238   7
   2  -5 -12 576.637 340.078   1
   2  -5 -11 2416.16 727.039   2
   2  -5 -11 1826.40 557.054   1
   2  -5 -11 1805.70 681.660   7
   2  -5 -10 4475.83 946.938   2
   2  -5 -10 4898.37 1073.98   7
   2  -5 -10 4922.43 923.098   1
   2  -5  -9 4988.57 1010.45   2
   2  -5  -9 4633.92 892.662   1
   2  -5  -9 4559.54 1047.88   7
   2  -5  -8 2119.47 682.569   2
   2  -5  -8 1382.76 441.556   1
   2  -5  -8 1559.03 586.995   7
   2  -5  -7 2811.38 755.965   2
   2  -5  -7 2270.83 587.239   1
   2  -5  -7 2497.20 731.069   7
   2  -5  -6 1927.05 655.291   2
   2  -5  -6 1477.41 606.196   7
   2  -5  -5 1556.92 562.497   2
   2  -5  -5 1964.92 614.043   7
   2  -5  -4 1622.87 587.818   2
   2  -5  -4 1623.69 610.826   7
   2  -5  -3 863.459 440.061   2
   2  -5  -3 270.925 260.132   7
   2  -5  -2 1674.68 626.167   7
   2  -5  -2 2506.46 661.137   2
   2  -5  -1 1720.92 496.073   7
   2  -5  -1 2203.82 604.365   2
   2  -5   0 2540.74 662.547   2
   2  -5   0 2910.77 765.860   7
   2  -5   1 1448.70 579.847   7
   2  -5   1 1130.18 449.947   2
   2  -5   2 4231.31 929.524   2
   2  -5   3 38.5253 338.455   2
   2  -5   4-352.478 376.753   2
   2  -5   5-526.348 329.721   2
   2  -5   6 1506.52 658.273   2
   2  -5   7 1449.22 616.071   2
   2  -5   8 685.260 498.554   2
   2  -5   9 1639.33 686.340   2
   2  -5  10 1674.59 755.594   2
   2  -5  11 1963.99 760.120   2
   2  -5  12 818.233 388.750   2
   2  -5  13 21.8684 113.131   2
   2  -5  14 208.384 299.534   2
   2  -5  15-72.7664 65.3734   2
   2  -5  16 405.944 325.430   2
   2  -5  17-421.889 433.692   2
   2  -5  18-368.540 352.302   2
   2  -5  19-205.521 295.206   2
   2  -5  19 334.539 344.159   4
   2  -5  20 209.772 312.047   2
   2  -5  20 491.527 422.058   4
   2  -5  21-328.270 345.485   2
   2  -5  22 249.179 437.077   2
   2  -4 -24-70.3075 308.792   7
   2  -4 -23 476.876 392.974   7
   2  -4 -22 1112.06 691.185   7
   2  -4 -21 944.623 569.171   7
   2  -4 -20 1894.22 780.462   7
   2  -4 -19 2949.61 963.237   7
   2  -4 -18 298.033 179.003   7
   2  -4 -17 465.899 290.038   7
   2  -4 -16 1898.14 756.981   7
   2  -4 -15 2831.23 920.554   7
   2  -4 -14 3238.95 932.850   7
   2  -4 -13 4088.73 990.547   7
   2  -4 -13 3931.39 783.998   2
   2  -4 -12 3864.96 804.694   2
   2  -4 -12 3966.96 939.977   7
   2  -4 -11 931.593 409.900   2
   2  -4 -11 468.931 300.980   7
   2  -4 -10 2769.47 742.939   7
   2  -4 -10 2968.42 703.169   1
   2  -4 -10 3089.36 707.452   2
   2  -4  -9 1049.63 495.976   2
   2  -4  -9 524.532 250.469   1
   2  -4  -9 622.629 383.542   7
   2  -4  -8 1013.86 431.288   2
   2  -4  -8 362.759 184.069   1
   2  -4  -8 697.402 381.939   7
   2  -4  -7 10849.5 1476.33   7
   2  -4  -7 10224.0 1227.60   1
   2  -4  -7 10220.7 1283.27   2
   2  -4  -6 16678.6 1724.32   7
   2  -4  -6 15251.0 1474.07   1
   2  -4  -6 14446.6 1555.27   2
   2  -4  -5 176.653 248.560   2
   2  -4  -5 5.80546 118.261   1
   2  -4  -4 4227.19 864.635   2
   2  -4  -4 4592.89 849.655   7
   2  -4  -4 4296.75 788.806   1
   2  -4  -3 739.719 238.380   5
   2  -4  -3 881.836 367.688   7
   2  -4  -3 697.644 349.285   2
   2  -4  -2 365.573 146.558   5
   2  -4  -2 493.765 199.893   7
   2  -4  -2 509.499 330.839   2
   2  -4  -1 7252.63 676.760   5
   2  -4  -1 7065.31 1037.83   7
   2  -4  -1 7930.36 1103.12   2
   2  -4   0 7545.53 644.729   5
   2  -4   0 8901.91 1190.73   7
   2  -4   0 7759.19 1131.46   2
   2  -4   1 30693.1 1238.05   5
   2  -4   1 35356.3 2311.67   7
   2  -4   1 32335.6 2398.16   2
   2  -4   2 8956.31 642.946   5
   2  -4   2 9808.86 1244.61   7
   2  -4   2 9742.63 1270.82   2
   2  -4   3 6982.29 573.188   5
   2  -4   3 7502.19 1081.11   2
   2  -4   4 478.652 152.085   5
   2  -4   4 541.116 19.4963   2
   2  -4   5 772.479 563.585   2
   2  -4   6 2291.02 700.145   2
   2  -4   7 1069.13 575.484   2
   2  -4   8 1270.58 513.614   2
   2  -4   9 736.737 478.261   2
   2  -4  10 1067.62 453.962   2
   2  -4  11 1478.96 546.457   2
   2  -4  11 1736.86 605.657   4
   2  -4  12 258.753 251.534   2
   2  -4  12 1213.37 512.566   4
   2  -4  13 111.464 184.590   2
   2  -4  13 129.684 63.6839   4
   2  -4  14 4190.92 1056.32   2
   2  -4  14 4763.89 1038.42   4
   2  -4  15 1684.28 653.344   2
   2  -4  15 1359.53 622.456   4
   2  -4  16-149.329 392.057   2
   2  -4  16-71.4806 276.016   4
   2  -4  17-370.762 383.089   2
   2  -4  17 227.387 299.046   4
   2  -4  18 614.366 357.527   2
   2  -4  18 821.349 476.371   4
   2  -4  19 353.898 258.690   2
   2  -4  19 740.831 519.557   4
   2  -4  20 655.606 428.968   2
   2  -4  20 639.292 485.290   4
   2  -4  21 575.101 497.972   4
   2  -4  22 452.639 398.177   4
   2  -4  23 267.193 376.755   4
   2  -4  24 199.498 414.863   4
   2  -4  25 110.046 265.192   4
   2  -3 -26 1041.79 699.271   7
   2  -3 -25 1098.53 660.414   7
   2  -3 -24 590.314 533.293   7
   2  -3 -23 1037.34 686.341   7
   2  -3 -22 867.863 551.126   7
   2  -3 -21 703.675 476.627   7
   2  -3 -20 3944.85 1126.31   7
   2  -3 -19 1939.83 732.956   7
   2  -3 -18 5051.48 1175.88   7
   2  -3 -17 1484.24 576.593   7
   2  -3 -16 3362.96 920.258   7
   2  -3 -15 2870.58 654.675   3
   2  -3 -15 2435.91 732.594   7
   2  -3 -14 6659.66 1023.80   3
   2  -3 -14 7122.93 1256.85   7
   2  -3 -13 1662.44 653.259   7
   2  -3 -13 1571.43 408.481   2
   2  -3 -12 6370.59 1167.70   7
   2  -3 -12 6841.90 862.161   2
   2  -3 -11 2174.77 666.084   7
   2  -3 -11 2543.81 529.363   2
   2  -3 -10 459.387 257.282   7
   2  -3 -10 557.956 241.790   2
   2  -3  -9 1872.80 582.632   7
   2  -3  -9 1614.32 421.805   2
   2  -3  -8 4225.65 850.273   7
   2  -3  -8 3958.64 714.026   2
   2  -3  -7 30542.1 2111.05   1
   2  -3  -7 31600.7 2197.23   7
   2  -3  -7 31896.2 1981.58   2
   2  -3  -6 2848.66 619.466   1
   2  -3  -6 2685.40 634.225   7
   2  -3  -6 3341.36 617.516   2
   2  -3  -5 18123.2 1575.91   7
   2  -3  -5 19214.8 1579.03   1
   2  -3  -5 18045.9 1544.67   2
   2  -3  -4 2040.10 492.311   7
   2  -3  -4 2021.10 498.990   2
   2  -3  -4 2056.22 486.056   1
   2  -3  -3 19543.2 1548.12   7
   2  -3  -3 18075.4 1508.02   1
   2  -3  -3 17898.7 1578.45   2
   2  -3  -2 9273.54 1040.64   7
   2  -3  -2 9282.27 1066.67   1
   2  -3  -2 9609.22 1112.45   2
   2  -3  -1 10919.5 654.748   5
   2  -3  -1 11212.6 1115.55   7
   2  -3  -1 11970.3 1241.31   2
   2  -3   0 7208.42 464.042   5
   2  -3   0 8317.40 968.286   7
   2  -3   0 8490.71 1053.53   2
   2  -3   1 2846.17 248.045   5
   2  -3   1 4219.10 680.091   7
   2  -3   1 4791.55 852.732   2
   2  -3   2 5006.52 295.344   5
   2  -3   2 6654.10 860.998   7
   2  -3   2 7993.17 1093.20   2
   2  -3   3 12332.5 1148.92   7
   2  -3   3 13904.4 1470.45   2
   2  -3   4 16134.1 1604.86   2
   2  -3   5 6521.53 1069.38   2
   2  -3   6 11441.0 1426.09   2
   2  -3   7 3463.23 839.258   2
   2  -3   7 2558.89 608.894   4
   2  -3   8 1857.09 561.148   2
   2  -3   8 1726.64 542.075   4
   2  -3   9 653.007 364.763   4
   2  -3   9 518.543 260.289   2
   2  -3  10 3120.86 765.172   2
   2  -3  10 2430.90 621.045   4
   2  -3  11 2847.93 790.528   2
   2  -3  11 2670.21 699.402   4
   2  -3  12 1896.69 620.429   2
   2  -3  12 2340.83 709.115   4
   2  -3  13 6657.45 1179.15   4
   2  -3  13 6508.20 1186.83   2
   2  -3  14 1738.79 597.818   2
   2  -3  14 1868.53 633.889   4
   2  -3  15 1793.29 494.000   2
   2  -3  15 1861.86 613.107   4
   2  -3  16 3087.19 764.594   2
   2  -3  16 2458.36 800.012   4
   2  -3  17-266.319 323.474   2
   2  -3  17 121.317 146.985   3
   2  -3  17 23.5476 193.558   4
   2  -3  18 611.573 344.248   3
   2  -3  18 1024.05 542.169   4
   2  -3  19-288.768 333.935   4
   2  -3  20-150.434 149.511   4
   2  -3  21 628.733 416.449   4
   2  -3  22-10.1804 146.234   4
   2  -3  23 490.729 422.587   4
   2  -3  24 476.754 415.100   4
   2  -3  25 212.180 246.291   4
   2  -3  26 0.62078 99.4099   4
   2  -3  27 0.16170 212.357   4
   2  -3  28 369.469 366.617   4
   2  -2 -27 178.093 365.857   7
   2  -2 -26 904.650 645.198   7
   2  -2 -25 1788.35 879.918   7
   2  -2 -24 679.902 510.788   7
   2  -2 -23 434.549 457.769   7
   2  -2 -22 2332.33 862.006   7
   2  -2 -21 2168.34 826.374   7
   2  -2 -20 12107.3 1834.50   7
   2  -2 -19 2916.18 895.847   7
   2  -2 -18 5562.51 1229.66   7
   2  -2 -17 4074.96 1003.25   7
   2  -2 -16 3820.44 1009.91   7
   2  -2 -15 17994.3 1368.15   3
   2  -2 -15 19056.9 2030.34   7
   2  -2 -14 1893.48 467.447   3
   2  -2 -14 2842.47 825.931   7
   2  -2 -13 13808.6 1281.26   3
   2  -2 -13 12496.4 808.552   2
   2  -2 -13 13436.0 1612.13   7
   2  -2 -12 2952.15 613.509   3
   2  -2 -12 2918.17 710.159   7
   2  -2 -12 2713.50 400.854   2
   2  -2 -11 12809.7 1262.56   3
   2  -2 -11 12508.5 1445.39   7
   2  -2 -11 13568.4 942.576   2
   2  -2 -10 1918.97 565.150   7
   2  -2 -10 1580.38 443.419   3
   2  -2 -10 2004.16 382.689   2
   2  -2  -9 12377.3 1251.59   3
   2  -2  -9 13156.5 1382.74   7
   2  -2  -9 12959.4 1016.54   2
   2  -2  -8 27626.5 1897.18   3
   2  -2  -8 28234.2 1993.74   7
   2  -2  -8 26849.0 1504.30   2
   2  -2  -7 13882.3 1316.96   7
   2  -2  -7 13379.5 1107.72   2
   2  -2  -6 26996.9 1769.27   7
   2  -2  -6 28161.2 1601.73   2
   2  -2  -5 5166.28 767.105   7
   2  -2  -5 5115.85 746.138   2
   2  -2  -4 50490.1 2431.63   1
   2  -2  -4 51601.1 2293.37   7
   2  -2  -4 51067.9 2258.66   2
   2  -2  -3 6046.17 744.278   7
   2  -2  -3 5194.82 738.506   1
   2  -2  -3 5860.89 811.731   2
   2  -2  -2 31608.5 1086.38   5
   2  -2  -2 30151.1 1817.88   1
   2  -2  -2 31165.0 1815.58   2
   2  -2  -2 30128.7 1569.26   7
   2  -2  -1 20238.3 702.942   5
   2  -2  -1 20657.1 1264.72   7
   2  -2  -1 21651.2 1542.37   1
   2  -2  -1 21147.0 1517.65   2
   2  -2   0 23363.1 1617.01   1
   2  -2   0 23369.8 1300.84   7
   2  -2   0 25443.3 1680.39   2
   2  -2   1 4820.32 589.879   7
   2  -2   1 6092.01 856.686   2
   2  -2   2 11674.7 896.286   7
   2  -2   2 11077.3 1185.82   2
   2  -2   3 31401.9 1441.33   7
   2  -2   3 30894.6 1989.77   2
   2  -2   4 3388.74 692.923   2
   2  -2   4 3545.23 678.859   4
   2  -2   5 56540.7 2678.80   4
   2  -2   5 55268.0 2766.57   2
   2  -2   6 18724.3 1569.05   4
   2  -2   6 17627.9 1598.02   2
   2  -2   7 1991.69 539.277   2
   2  -2   7 2258.91 574.248   4
   2  -2   8 17928.9 1613.65   4
   2  -2   8 18376.9 1652.84   2
   2  -2   9 5771.73 958.587   2
   2  -2   9 5432.20 916.372   4
   2  -2  10 3458.94 730.164   2
   2  -2  10 3510.73 703.453   4
   2  -2  11 4276.84 829.969   2
   2  -2  11 3635.40 758.144   4
   2  -2  12 1048.36 267.844   2
   2  -2  12 1167.01 492.187   4
   2  -2  13 6421.37 975.397   3
   2  -2  13 6241.33 1038.26   4
   2  -2  13 7195.37 1124.42   2
   2  -2  14 957.274 317.029   3
   2  -2  14 978.402 437.036   2
   2  -2  14 1065.05 424.225   4
   2  -2  15 10932.3 1233.38   3
   2  -2  15 10917.9 1468.41   4
   2  -2  16 1512.89 477.962   3
   2  -2  16 1267.25 489.967   4
   2  -2  17 1391.38 451.490   3
   2  -2  17 1423.77 546.786   4
   2  -2  18 719.104 402.112   4
   2  -2  18 995.402 391.200   3
   2  -2  19 351.143 361.390   4
   2  -2  20 395.402 329.877   4
   2  -2  21 622.218 355.404   4
   2  -2  22 471.537 296.569   4
   2  -2  23-1.13549 200.609   4
   2  -2  24 408.473 355.785   4
   2  -2  25 908.487 612.499   4
   2  -2  26 380.712 301.786   4
   2  -2  27-366.732 348.157   4
   2  -2  28 404.043 483.605   4
   2  -2  29 210.426 406.139   4
   2  -1 -27 411.659 412.992   7
   2  -1 -26 541.274 389.615   7
   2  -1 -25 574.159 579.236   7
   2  -1 -24 1041.55 631.481   7
   2  -1 -23 3943.93 1155.22   7
   2  -1 -22 1961.64 841.648   7
   2  -1 -21 8304.38 1582.33   7
   2  -1 -20 3141.53 969.097   7
   2  -1 -19 4209.34 1047.51   7
   2  -1 -18 1289.50 584.003   7
   2  -1 -17 6092.28 1218.80   7
   2  -1 -16 3597.68 900.423   7
   2  -1 -15 6414.06 1154.65   7
   2  -1 -14 11612.5 1493.47   7
   2  -1 -14 10878.1 950.905   3
   2  -1 -13 1130.16 302.780   3
   2  -1 -13 1074.05 518.780   7
   2  -1 -12 26299.5 1560.63   3
   2  -1 -12 26155.2 2097.33   7
   2  -1 -11 5950.48 746.034   3
   2  -1 -11 5230.10 936.583   7
   2  -1 -10 19089.8 1337.68   3
   2  -1 -10 19094.8 1672.85   7
   2  -1  -9 8413.78 896.548   3
   2  -1  -9 9072.23 1109.58   7
   2  -1  -8 54053.4 2304.45   3
   2  -1  -8 52833.8 2580.16   7
   2  -1  -7 11983.3 1081.36   3
   2  -1  -7 11138.8 1115.99   7
   2  -1  -7 11406.7 724.026   2
   2  -1  -6 9231.82 946.668   3
   2  -1  -6 9373.33 993.375   7
   2  -1  -6 8297.00 669.253   2
   2  -1  -5 53284.0 2367.74   3
   2  -1  -5 51722.0 2203.71   7
   2  -1  -5 51631.0 1735.35   2
   2  -1  -4 15261.5 1264.10   3
   2  -1  -4 14872.2 1120.62   7
   2  -1  -4 14930.3 979.819   2
   2  -1  -3 71336.6 2711.42   1
   2  -1  -3 70414.1 2765.04   3
   2  -1  -3 70050.8 2257.42   7
   2  -1  -3 69386.7 2217.61   2
   2  -1  -2 37842.0 1240.96   5
   2  -1  -2 36779.9 2008.73   3
   2  -1  -2 36623.6 1517.03   7
   2  -1  -2 35790.4 1651.71   2
   2  -1  -2 37560.0 1926.69   1
   2  -1  -1 38675.2 1091.70   5
   2  -1  -1 36019.9 1941.49   3
   2  -1  -1 36669.9 1421.25   7
   2  -1  -1 36980.0 1893.42   1
   2  -1  -1 36453.5 1722.49   2
   2  -1   0 24801.4 790.385   5
   2  -1   0 23371.5 1610.98   3
   2  -1   0 24080.4 1537.99   1
   2  -1   0 23154.4 1436.29   2
   2  -1   0 23811.3 1047.25   7
   2  -1   1 46873.3 2242.68   3
   2  -1   1 47205.7 1294.25   7
   2  -1   1 48331.2 2155.33   1
   2  -1   1 47710.8 2106.92   2
   2  -1   2 34324.8 1935.08   3
   2  -1   2 34541.2 1011.62   7
   2  -1   2 35159.1 1796.86   4
   2  -1   2 34676.8 1841.62   2
   2  -1   3 57029.4 2494.04   3
   2  -1   3 56828.3 1199.69   7
   2  -1   3 59775.7 2413.29   4
   2  -1   3 59744.7 2481.13   2
   2  -1   4 14868.6 1292.73   3
   2  -1   4 16210.5 1286.09   4
   2  -1   4 15613.1 1310.19   2
   2  -1   5 10054.8 1061.16   3
   2  -1   5 11090.5 1079.83   4
   2  -1   5 10623.4 1117.02   2
   2  -1   6 82339.0 3025.73   3
   2  -1   6 86141.2 3084.44   4
   2  -1   6 83588.4 3240.43   2
   2  -1   7 63889.1 2691.45   3
   2  -1   7 66972.5 2819.28   4
   2  -1   8 27430.6 1788.00   3
   2  -1   8 27536.7 1841.86   4
   2  -1   9 37802.4 2097.82   3
   2  -1   9 36026.7 2176.54   4
   2  -1  10 1975.92 493.489   3
   2  -1  10 1774.21 480.348   4
   2  -1  11 15794.1 1367.49   3
   2  -1  11 14625.0 1457.73   4
   2  -1  12 4872.92 763.229   3
   2  -1  12 5413.88 895.787   4
   2  -1  13 3703.60 659.568   3
   2  -1  13 3286.90 685.368   4
   2  -1  14 15316.8 1325.59   3
   2  -1  14 14898.9 1599.73   4
   2  -1  15 21153.2 1543.12   3
   2  -1  15 18956.8 1850.89   4
   2  -1  16 3962.35 675.495   3
   2  -1  16 3558.02 836.050   4
   2  -1  17 411.323 217.867   3
   2  -1  17 537.060 244.998   4
   2  -1  18 3033.27 769.538   4
   2  -1  19 1388.06 531.593   4
   2  -1  20 2032.41 719.431   4
   2  -1  21 48.3094 186.448   4
   2  -1  22 1004.80 464.493   4
   2  -1  23 332.270 295.515   4
   2  -1  24-103.517 248.870   4
   2  -1  25-33.6546 218.618   4
   2  -1  26-67.0722 232.876   4
   2  -1  27 1514.93 754.528   4
   2  -1  28 223.207 308.181   4
   2  -1  29-620.124 466.697   4
   2   0 -27 99.4457 210.416   7
   2   0 -26 1655.10 833.300   7
   2   0 -25 1058.93 529.827   7
   2   0 -24-160.013 246.918   7
   2   0 -23 1000.36 438.392   7
   2   0 -22 2811.29 948.225   7
   2   0 -21 2000.41 859.607   7
   2   0 -20 6392.48 1333.80   7
   2   0 -19 1896.76 719.235   7
   2   0 -18 11576.7 1780.35   7
   2   0 -17 533.055 381.060   7
   2   0 -16 16923.3 1981.66   7
   2   0 -15 1987.96 632.729   7
   2   0 -14 348.619 331.778   7
   2   0 -13 15415.8 1680.68   7
   2   0 -12 390.270 210.491   6
   2   0 -12 228.247 277.884   7
   2   0 -11 27725.7 2149.15   7
   2   0 -11 27464.5 1634.40   6
   2   0 -10 17333.8 1643.30   7
   2   0 -10 18072.7 1345.10   6
   2   0  -9 48144.9 2198.44   6
   2   0  -9 46748.6 2556.23   7
   2   0  -8 1821.57 505.502   7
   2   0  -8 1916.25 450.050   6
   2   0  -7 18396.3 1260.82   3
   2   0  -7 19548.7 1492.76   7
   2   0  -7 18785.6 1374.04   6
   2   0  -6 42545.9 1939.47   3
   2   0  -6 44244.2 2186.06   7
   2   0  -6 44691.6 2152.69   6
   2   0  -5 78989.7 2674.27   3
   2   0  -5 80378.0 2810.46   7
   2   0  -5 82179.3 2898.37   6
   2   0  -4 59636.4 2360.81   3
   2   0  -4 59918.9 2265.88   7
   2   0  -4 58605.4 2463.89   6
   2   0  -3 25270.7 1535.04   3
   2   0  -3 24511.3 1369.28   7
   2   0  -3 24039.3 1580.60   6
   2   0  -2 16148.3 1236.58   3
   2   0  -2 15737.1 1268.86   6
   2   0  -2 16831.6 1030.23   7
   2   0  -1 39559.2 1946.28   3
   2   0  -1 40324.9 1447.81   7
   2   0  -1 39662.5 1994.28   6
   2   0  -1 41393.7 1859.39   1
   2   0   0 51995.0 2219.51   3
   2   0   0 52503.9 1499.22   7
   2   0   0 52870.7 2087.55   1
   2   0   0 50416.9 2282.19   6
   2   0   1 46950.3 2126.79   3
   2   0   1 47861.2 1223.88   7
   2   0   1 47838.0 1823.55   4
   2   0   1 48449.5 1999.56   1
   2   0   1 48769.0 2235.49   6
   2   0   2 7516.27 854.956   3
   2   0   2 6905.24 372.290   7
   2   0   2 7407.81 746.596   4
   2   0   2 7604.75 871.886   6
   2   0   3 20501.2 1416.22   3
   2   0   3 21888.6 1273.09   4
   2   0   3 20875.5 1486.88   6
   2   0   4 14568.2 1193.76   3
   2   0   4 14488.2 1082.25   4
   2   0   4 15179.8 1240.49   6
   2   0   5 33097.9 1766.17   3
   2   0   5 32875.4 1668.30   4
   2   0   5 31512.8 1816.44   6
   2   0   6 11368.0 1068.61   3
   2   0   6 11608.0 1040.36   4
   2   0   6 11328.2 1074.47   6
   2   0   7 535.177 214.027   3
   2   0   7 435.967 198.130   4
   2   0   7 765.495 350.918   6
   2   0   8 33584.9 1832.94   3
   2   0   8 32643.8 1880.95   4
   2   0   8 34146.4 1864.71   6
   2   0   9 36415.4 1907.55   3
   2   0   9 35895.3 2033.14   4
   2   0   9 35651.3 1899.69   6
   2   0  10 57572.7 2409.06   3
   2   0  10 57566.7 2722.50   4
   2   0  10 57596.1 2428.77   6
   2   0  11 1224.09 489.630   4
   2   0  11 911.970 288.557   3
   2   0  11 1305.28 371.220   6
   2   0  12 27411.3 1633.71   3
   2   0  12 29177.0 2113.13   4
   2   0  12 27848.5 1630.50   6
   2   0  13 7022.09 831.788   3
   2   0  13 6904.35 1075.11   4
   2   0  13 7509.28 835.241   6
   2   0  14 17307.9 1302.79   3
   2   0  14 18498.0 1789.41   4
   2   0  15 7663.07 1185.45   4
   2   0  16 2640.98 720.131   4
   2   0  17 16410.0 1832.10   4
   2   0  18 1599.72 675.604   4
   2   0  19 3587.35 957.080   4
   2   0  20 715.819 375.611   4
   2   0  21 2497.66 775.799   4
   2   0  22 123.905 290.129   4
   2   0  23 1319.74 662.784   4
   2   0  24 726.986 491.810   4
   2   0  25 980.844 566.203   4
   2   0  26 1186.39 580.826   4
   2   0  27 144.888 195.047   4
   2   0  28 88.4083 92.8149   4
   2   0  29-292.639 324.732   4
   2   1 -27 300.965 251.707   7
   2   1 -26 1691.45 851.949   7
   2   1 -25 315.815 389.751   7
   2   1 -24 642.564 445.982   7
   2   1 -23-139.766 200.887   7
   2   1 -22 1797.11 803.631   7
   2   1 -21 2247.82 774.645   7
   2   1 -20 1199.45 588.304   7
   2   1 -19 5533.23 1164.18   7
   2   1 -18 1089.76 555.693   7
   2   1 -17 1102.14 534.869   7
   2   1 -16 1031.68 568.041   7
   2   1 -15 3079.67 789.060   7
   2   1 -15 3514.66 565.367   6
   2   1 -14 6925.29 1260.25   7
   2   1 -14 6576.45 796.382   6
   2   1 -13 50063.9 2216.73   6
   2   1 -13 51002.7 3298.19   7
   2   1 -12 19504.0 1891.17   7
   2   1 -11 5068.49 946.377   7
   2   1 -10 19217.0 1832.67   7
   2   1  -9 12374.2 1415.27   7
   2   1  -8 20809.9 1734.78   7
   2   1  -7 112745. 3804.95   7
   2   1  -6 179489. 4614.12   7
   2   1  -1 13341.0 1000.16   1
   2   1   0 15741.4 830.034   4
   2   1   0 15056.4 1048.46   1
   2   1   1 15952.6 1066.77   1
   2   1   1 16563.6 903.510   4
   2   1   2 70213.2 1997.87   4
   2   1   3 11030.3 703.921   7
   2   1   3 9565.77 760.851   4
   2   1   4 22539.4 992.511   7
   2   1   4 20262.4 1171.59   4
   2   1   5 3938.17 415.324   7
   2   1   5 4083.42 571.240   4
   2   1   6 60131.5 1656.66   7
   2   1   6 60179.7 2314.47   4
   2   1   7 60545.8 2426.67   4
   2   1   8 91604.7 3141.40   4
   2   1   9 55454.5 2587.64   4
   2   1  10 7798.45 1027.08   4
   2   1  11 33536.9 2166.16   4
   2   1  12 1092.89 453.384   4
   2   1  13 18847.7 1746.37   4
   2   1  14 1639.74 587.416   4
   2   1  14 1190.26 306.038   6
   2   1  15 15690.9 1707.08   4
   2   1  15 15728.3 1237.99   6
   2   1  16 1440.76 577.826   4
   2   1  16 1266.45 349.391   6
   2   1  17 5628.58 1115.63   4
   2   1  17 5660.27 713.875   6
   2   1  18 4472.12 1028.92   4
   2   1  19 2434.25 763.449   4
   2   1  20 3057.31 851.966   4
   2   1  21 846.125 471.467   4
   2   1  22 3312.22 968.844   4
   2   1  23 1533.33 667.934   4
   2   1  24 2486.28 920.544   4
   2   1  25 448.529 473.542   4
   2   1  26-153.819 172.549   4
   2   1  27 268.349 538.160   4
   2   1  28 964.885 710.262   4
   2   1  29 1200.26 679.451   4
   2   2 -26 160.990 458.874   7
   2   2 -25-144.146 269.748   7
   2   2 -24 6.71717 126.745   7
   2   2 -23 977.524 630.775   7
   2   2 -22 358.561 304.956   7
   2   2 -21 1905.80 795.176   7
   2   2 -20 1301.60 657.775   7
   2   2 -19 644.896 472.617   7
   2   2 -18 3171.51 1020.19   7
   2   2 -17 505.728 362.026   7
   2   2 -16 2440.48 687.307   7
   2   2 -15 936.661 468.359   7
   2   2 -14 10833.6 1541.91   7
   2   2 -13 6699.76 1166.13   7
   2   2 -12 6176.93 1093.14   7
   2   2 -11 4864.75 978.395   7
   2   2  -1 6766.51 664.061   1
   2   2   0 43476.8 1090.54   4
   2   2   0 44843.9 1639.44   1
   2   2   1 33788.6 1392.79   1
   2   2   1 33917.1 1102.00   4
   2   2   2 3003.20 359.399   4
   2   2   3 50961.1 1718.61   4
   2   2   4 5904.54 637.686   4
   2   2   5 92298.0 2735.59   4
   2   2   6 32913.5 1712.94   4
   2   2  22 3323.88 995.489   4
   2   2  23 1167.74 548.991   4
   2   2  24 1456.01 723.389   4
   2   2  25 1700.44 787.756   4
   2   2  26 1369.74 810.315   4
   2   2  27 771.914 578.200   4
   2   2  28 1067.56 686.644   4
   2   2  29 226.631 353.314   4
   2   3 -25-305.245 352.166   7
   2   3 -24 662.877 565.778   7
   2   3 -23 402.935 306.820   7
   2   3 -22 1254.95 649.577   7
   2   3 -21 304.311 526.183   7
   2   3 -20 1148.74 530.822   7
   2   3 -19 711.372 533.682   7
   2   3 -18 1130.96 605.259   7
   2   3 -17 744.310 435.268   7
   2   3 -16 2281.69 806.763   7
   2   3 -15 2703.96 889.246   7
   2   3 -14 527.561 389.874   7
   2   3  -1 21016.0 1045.74   1
   2   3   0 4168.66 426.946   1
   2   3   0 3422.13 266.473   4
   2   3   1 22241.6 903.374   4
   2   3  27-266.084 397.351   4
   2   3  28 1042.58 728.341   4
   2   4 -23 510.363 500.765   7
   2   4 -22-237.671 310.751   7
   2   4 -21 936.932 692.979   7
   2   4 -20-42.4472 140.178   7
   2   4 -19 1108.14 576.575   7
   2   4 -18 821.435 627.974   7
   2   4 -17 164.065 470.840   7
   2   4 -16 1667.33 765.208   7
   2   4  -2 4067.35 428.713   1
   2   4  -1 4785.41 406.886   1
   2   5 -20 559.202 555.462   7
   2   5 -19 70.4467 25.3026   7
   2   5 -18 532.654 488.173   7
   3  -7 -12 180.868 429.141   7
   3  -7 -11 210.078 446.786   7
   3  -7 -10-50.5553 134.292   7
   3  -7  -9 124.777 287.161   7
   3  -7  -8 348.377 430.250   2
   3  -7  -8 72.7168 222.443   7
   3  -7  -7 130.008 278.096   2
   3  -7  -7 317.079 430.833   7
   3  -7  -6 139.298 301.617   2
   3  -7  -6-90.9944 192.660   7
   3  -7  -5-474.612 402.580   2
   3  -7  -5 122.606 297.376   7
   3  -7  -4-207.182 265.771   2
   3  -7  -4 375.015 414.102   7
   3  -7  -3 1168.20 760.068   2
   3  -7  -3 236.134 388.843   7
   3  -7  -2 495.268 558.982   2
   3  -7  -1 433.927 467.693   2
   3  -7   0 272.668 472.478   2
   3  -7   1 556.794 597.528   2
   3  -7   2 310.770 332.003   2
   3  -7   3 0.16485 113.095   2
   3  -7   4 375.656 441.870   2
   3  -7   5-585.800 412.536   2
   3  -7   6-717.113 512.640   2
   3  -6 -17 518.839 474.336   7
   3  -6 -16 442.805 473.045   7
   3  -6 -15 476.179 588.652   7
   3  -6 -14 85.9665 280.142   7
   3  -6 -13 752.737 513.028   7
   3  -6 -12 871.453 587.753   7
   3  -6 -11-176.182 291.799   7
   3  -6 -10 570.419 466.603   7
   3  -6  -9 358.081 326.660   2
   3  -6  -9 311.685 318.494   7
   3  -6  -8 989.357 535.800   2
   3  -6  -8 165.102 185.911   7
   3  -6  -7 2226.97 824.566   2
   3  -6  -7 1005.92 484.912   7
   3  -6  -6 1568.41 713.895   2
   3  -6  -6 166.678 171.036   7
   3  -6  -5 1834.03 724.488   2
   3  -6  -5 1580.28 684.845   7
   3  -6  -4 1043.68 581.640   2
   3  -6  -4 483.390 459.050   7
   3  -6  -3 1239.90 639.274   2
   3  -6  -3 306.500 322.743   7
   3  -6  -2 770.143 493.631   2
   3  -6  -2 435.134 350.215   7
   3  -6  -1 1035.30 560.793   2
   3  -6  -1 392.606 399.742   7
   3  -6   0 431.185 435.765   2
   3  -6   1 365.723 363.090   2
   3  -6   2 255.439 359.386   2
   3  -6   3 753.708 520.728   2
   3  -6   4 788.518 575.534   2
   3  -6   5 323.158 345.028   2
   3  -6   6 531.694 451.535   2
   3  -6   7 624.853 516.826   2
   3  -6   8 16.6292 74.4782   2
   3  -6   9-177.326 329.784   2
   3  -6  10 173.815 245.845   2
   3  -6  11-686.045 492.886   2
   3  -6  12-91.2023 181.489   2
   3  -6  13-755.757 527.874   2
   3  -6  14 195.002 271.588   2
   3  -5 -20-58.1058 146.259   7
   3  -5 -20-69.6128 49.3945   1
   3  -5 -19 566.067 425.595   1
   3  -5 -19 88.6859 96.7146   7
   3  -5 -18 355.782 364.556   7
   3  -5 -18 598.210 359.325   1
   3  -5 -17 405.335 382.369   1
   3  -5 -17 217.532 283.055   7
   3  -5 -16 916.227 512.456   1
   3  -5 -16 940.123 565.034   7
   3  -5 -15 478.567 328.877   7
   3  -5 -15 503.523 427.224   1
   3  -5 -14 1817.05 716.485   1
   3  -5 -14 1444.15 689.490   3
   3  -5 -14 1304.03 642.464   7
   3  -5 -13 695.443 466.111   1
   3  -5 -13 210.579 318.620   7
   3  -5 -12 1160.64 582.488   7
   3  -5 -12 811.526 400.099   1
   3  -5 -11 125.125 309.564   1
   3  -5 -11 398.256 420.077   7
   3  -5 -10 547.085 350.140   1
   3  -5 -10 703.598 446.971   2
   3  -5 -10 248.373 364.195   7
   3  -5  -9 549.964 296.291   1
   3  -5  -9 1125.72 504.656   2
   3  -5  -9 948.923 474.516   7
   3  -5  -8 285.482 191.857   1
   3  -5  -8 627.147 384.176   2
   3  -5  -8 562.656 333.835   7
   3  -5  -7-111.529 150.633   1
   3  -5  -7 105.565 220.057   7
   3  -5  -6 632.675 513.768   2
   3  -5  -6-104.028 278.839   7
   3  -5  -5 2973.33 896.840   2
   3  -5  -5 2428.05 765.898   7
   3  -5  -4 1804.80 696.347   2
   3  -5  -4 869.552 424.120   7
   3  -5  -3 2049.92 717.253   2
   3  -5  -3 1785.82 638.203   7
   3  -5  -2 4204.40 952.764   7
   3  -5  -2 4122.18 1067.20   2
   3  -5  -1 843.089 495.690   2
   3  -5  -1 381.757 246.804   7
   3  -5   0 1000.18 550.008   2
   3  -5   0 149.158 284.028   7
   3  -5   1 524.914 398.300   2
   3  -5   1 400.212 310.190   7
   3  -5   2 313.201 424.077   2
   3  -5   3 766.388 399.992   2
   3  -5   4 523.176 330.398   2
   3  -5   5 1999.65 732.105   2
   3  -5   6 1299.47 604.498   2
   3  -5   7 821.940 556.271   2
   3  -5   8-2.10600 134.343   2
   3  -5   9-128.482 194.879   2
   3  -5  10 436.419 392.468   2
   3  -5  11 154.680 141.161   2
   3  -5  12-193.180 247.126   2
   3  -5  13 563.911 381.479   2
   3  -5  14 454.364 390.385   2
   3  -5  15-124.325 306.251   2
   3  -5  16 239.468 343.845   2
   3  -5  17-166.669 245.261   2
   3  -5  17-75.9451 51.2973   3
   3  -5  18 53.9921 141.748   2
   3  -5  19-451.740 415.261   2
   3  -4 -22 1632.02 867.675   7
   3  -4 -21 459.016 421.185   7
   3  -4 -20 659.760 559.156   7
   3  -4 -19 728.211 550.062   7
   3  -4 -18-468.354 492.427   7
   3  -4 -17 626.975 498.577   7
   3  -4 -16 1103.91 566.910   7
   3  -4 -15 2899.95 896.676   7
   3  -4 -14 2536.02 809.068   1
   3  -4 -14 2223.24 732.940   3
   3  -4 -14 2091.41 751.218   7
   3  -4 -13 916.996 495.350   1
   3  -4 -13 822.738 453.785   3
   3  -4 -13 1041.88 593.309   7
   3  -4 -12 1323.66 536.221   1
   3  -4 -12 1552.53 598.402   3
   3  -4 -12 1403.23 528.829   7
   3  -4 -11 2966.39 829.780   1
   3  -4 -11 3245.03 958.232   3
   3  -4 -11 3022.63 855.149   7
   3  -4 -10 1708.34 598.459   1
   3  -4 -10 1870.48 592.270   2
   3  -4 -10 1799.32 643.632   7
   3  -4  -9 2812.68 789.912   1
   3  -4  -9 2962.09 716.735   2
   3  -4  -9 2520.55 746.405   7
   3  -4  -8 63.8634 101.364   2
   3  -4  -8 145.119 177.470   7
   3  -4  -8 299.829 189.683   1
   3  -4  -7 1883.40 605.080   2
   3  -4  -7 1561.36 554.536   1
   3  -4  -7 1525.63 558.446   7
   3  -4  -6 1098.98 453.263   1
   3  -4  -6 1681.07 567.316   2
   3  -4  -6 1736.67 589.949   7
   3  -4  -5 2852.29 759.922   1
   3  -4  -5 3059.11 815.983   2
   3  -4  -5 2965.42 718.786   7
   3  -4  -4 1467.72 517.053   1
   3  -4  -4 1922.61 672.613   2
   3  -4  -4 1063.74 407.078   7
   3  -4  -3 7046.59 1093.10   7
   3  -4  -3 7804.15 1245.39   2
   3  -4  -2 10025.3 1295.77   7
   3  -4  -2 9985.34 1437.69   2
   3  -4  -1 3348.63 853.378   2
   3  -4  -1 3010.13 695.665   7
   3  -4   0 1043.68 494.304   2
   3  -4   0 573.665 331.150   7
   3  -4   1 181.319 261.427   2
   3  -4   1 226.287 174.339   7
   3  -4   2 716.769 393.525   2
   3  -4   2 87.8500 116.328   7
   3  -4   3 868.015 487.577   2
   3  -4   4 1030.99 347.069   2
   3  -4   5 1018.93 533.278   2
   3  -4   6 3760.64 920.258   2
   3  -4   7 459.828 317.800   2
   3  -4   8 2485.16 805.648   2
   3  -4   9 1736.14 711.594   2
   3  -4  10 1761.88 670.446   2
   3  -4  11-289.154 385.769   2
   3  -4  12-103.214 290.965   2
   3  -4  13 314.432 330.700   2
   3  -4  13 321.822 359.768   4
   3  -4  14 312.513 349.209   2
   3  -4  14 349.394 375.500   4
   3  -4  15 11.3364 242.292   2
   3  -4  15 45.2791 122.902   3
   3  -4  15 110.373 282.236   4
   3  -4  16 476.335 393.854   2
   3  -4  16 641.906 435.067   3
   3  -4  16 500.753 520.561   4
   3  -4  17 205.138 301.048   3
   3  -4  17-4.84779 206.353   4
   3  -4  18 386.729 371.007   3
   3  -4  18 418.768 470.373   4
   3  -4  19 894.899 624.623   4
   3  -4  20 399.116 287.211   4
   3  -4  21 43.5642 77.7873   4
   3  -4  22 278.513 441.758   4
   3  -4  23 18.7527 288.646   4
   3  -3 -24 332.033 509.010   7
   3  -3 -23 1552.21 794.914   7
   3  -3 -22 792.046 518.493   7
   3  -3 -21 1955.38 840.285   7
   3  -3 -20-65.6012 110.233   7
   3  -3 -19 645.547 325.592   7
   3  -3 -18 2331.61 866.966   7
   3  -3 -17 3932.56 1125.69   7
   3  -3 -16 2455.13 826.884   7
   3  -3 -15 1461.76 503.888   3
   3  -3 -15 1851.48 692.411   7
   3  -3 -14 3742.90 886.694   3
   3  -3 -14 4402.36 1050.08   7
   3  -3 -13 3073.17 812.359   3
   3  -3 -13 2240.30 721.162   7
   3  -3 -12 2060.71 650.846   3
   3  -3 -12 1834.49 677.166   7
   3  -3 -11 5420.45 1092.00   3
   3  -3 -11 6382.48 1173.41   7
   3  -3 -10 1305.76 406.422   2
   3  -3 -10 1691.47 662.560   7
   3  -3 -10 1281.01 515.884   3
   3  -3 -10 1227.55 549.595   1
   3  -3  -9 7805.06 1256.00   1
   3  -3  -9 7468.51 1277.43   3
   3  -3  -9 8200.32 1273.66   7
   3  -3  -9 7990.21 1048.74   2
   3  -3  -8 973.190 510.635   1
   3  -3  -8 892.851 372.426   2
   3  -3  -8 988.207 538.815   3
   3  -3  -8 1002.47 450.734   7
   3  -3  -7 5133.35 1068.54   3
   3  -3  -7 5652.97 977.874   7
   3  -3  -7 5521.07 920.948   2
   3  -3  -7 4862.63 959.754   1
   3  -3  -6 1803.61 539.564   1
   3  -3  -6 2158.21 578.778   2
   3  -3  -6 1968.14 561.772   7
   3  -3  -6 2185.18 726.358   3
   3  -3  -5 3837.28 751.683   7
   3  -3  -5 3655.22 757.541   2
   3  -3  -5 3962.60 940.321   3
   3  -3  -5 3595.00 797.111   1
   3  -3  -4 3510.95 698.945   7
   3  -3  -4 3766.72 783.677   2
   3  -3  -4 3631.03 817.734   1
   3  -3  -3 13453.8 1349.06   7
   3  -3  -3 13443.0 1551.26   1
   3  -3  -3 13340.6 1501.44   2
   3  -3  -2 23174.0 1722.99   7
   3  -3  -2 22781.9 2012.83   1
   3  -3  -2 23037.0 2001.82   2
   3  -3  -1 5149.64 795.468   7
   3  -3  -1 4925.14 944.866   2
   3  -3   0 26748.5 1749.94   7
   3  -3   0 25398.6 2146.05   2
   3  -3   1 2148.18 633.335   2
   3  -3   1 1864.28 440.985   7
   3  -3   2 2950.14 688.743   2
   3  -3   2 2698.95 553.862   7
   3  -3   3 4313.80 662.770   7
   3  -3   3 4353.46 865.977   2
   3  -3   4 2173.16 676.378   2
   3  -3   5 2871.70 697.197   2
   3  -3   6 110.051 122.541   2
   3  -3   7 6837.51 1191.23   2
   3  -3   8 4302.38 931.010   2
   3  -3   9 5513.55 1099.98   2
   3  -3   9 5606.85 1134.73   3
   3  -3   9 5567.50 1085.74   4
   3  -3  10-227.016 382.622   2
   3  -3  10 83.3408 182.433   4
   3  -3  10 433.368 364.821   3
   3  -3  11 896.774 209.834   2
   3  -3  11 1426.91 613.356   3
   3  -3  11 1337.38 564.907   4
   3  -3  12 589.165 436.227   2
   3  -3  12 365.637 238.914   3
   3  -3  12 658.074 410.375   4
   3  -3  13 405.280 209.733   2
   3  -3  13 686.151 413.758   3
   3  -3  13 496.846 373.776   4
   3  -3  14 222.420 201.401   3
   3  -3  14-406.605 311.749   2
   3  -3  14-265.023 277.490   4
   3  -3  15 401.069 325.180   3
   3  -3  15 509.171 403.281   4
   3  -3  16 193.371 244.240   3
   3  -3  16-127.268 295.281   4
   3  -3  17 545.258 342.640   3
   3  -3  17 731.350 458.061   4
   3  -3  18 2022.60 721.513   3
   3  -3  18 1512.74 672.222   4
   3  -3  19 479.669 437.860   4
   3  -3  20 1074.07 647.411   4
   3  -3  21-90.9605 184.098   4
   3  -3  22-225.379 382.824   4
   3  -3  23 336.700 196.995   4
   3  -3  24-170.828 406.007   4
   3  -3  25 384.252 457.138   4
   3  -2 -25 113.373 80.9981   7
   3  -2 -24 972.430 760.578   7
   3  -2 -23 3638.31 1171.01   7
   3  -2 -22 961.245 627.672   7
   3  -2 -21 2587.48 915.862   7
   3  -2 -20 3246.56 997.644   7
   3  -2 -19 1287.89 660.011   7
   3  -2 -18 4441.00 1154.95   7
   3  -2 -17 1553.39 588.180   7
   3  -2 -16 2774.77 892.956   7
   3  -2 -15 3983.99 800.934   3
   3  -2 -15 4636.90 1084.47   7
   3  -2 -14 3243.95 703.818   3
   3  -2 -14 3180.83 873.937   7
   3  -2 -13 2211.03 610.202   3
   3  -2 -13 2178.58 642.336   7
   3  -2 -12 1324.75 488.771   3
   3  -2 -12 1025.09 462.182   7
   3  -2 -11 6055.00 987.174   3
   3  -2 -11 6922.24 1167.85   7
   3  -2 -10 10212.5 1294.54   3
   3  -2 -10 10889.1 1414.65   7
   3  -2  -9 1217.10 458.058   3
   3  -2  -9 1352.30 540.456   7
   3  -2  -9 1032.26 271.980   2
   3  -2  -8 13226.9 1529.62   3
   3  -2  -8 13310.1 1451.53   7
   3  -2  -8 12947.8 1144.15   2
   3  -2  -7 292.377 152.198   2
   3  -2  -7 846.819 524.380   1
   3  -2  -7 728.459 402.476   3
   3  -2  -7 695.880 321.414   7
   3  -2  -6 16850.0 1783.60   3
   3  -2  -6 16640.1 1481.36   7
   3  -2  -6 17209.8 1422.12   2
   3  -2  -6 16333.6 1685.49   1
   3  -2  -5 2661.29 555.819   2
   3  -2  -5 2843.93 739.755   3
   3  -2  -5 2777.74 592.625   7
   3  -2  -5 2731.59 712.579   1
   3  -2  -4 10497.6 1378.84   3
   3  -2  -4 10076.5 1148.54   2
   3  -2  -4 10483.9 1115.28   7
   3  -2  -4 10275.6 1303.91   1
   3  -2  -3 17055.8 1774.72   3
   3  -2  -3 17805.6 1380.64   7
   3  -2  -3 16932.1 1654.35   1
   3  -2  -3 16450.6 1485.85   2
   3  -2  -2 7405.24 526.166   5
   3  -2  -2 9147.37 1294.36   3
   3  -2  -2 9460.82 943.587   7
   3  -2  -2 8911.47 1205.36   1
   3  -2  -2 8779.40 1112.34   2
   3  -2  -1 5633.81 369.531   5
   3  -2  -1 8457.94 1248.18   3
   3  -2  -1 7875.89 818.098   7
   3  -2  -1 8379.48 1144.19   1
   3  -2  -1 7252.67 1034.08   2
   3  -2   0 4186.67 933.362   3
   3  -2   0 4036.84 794.874   1
   3  -2   0 4560.16 603.115   7
   3  -2   0 4269.51 779.652   2
   3  -2   1 23839.8 2114.52   3
   3  -2   1 24134.2 1325.93   7
   3  -2   1 23873.4 1922.63   2
   3  -2   2 1828.05 484.774   2
   3  -2   2 1816.73 349.090   7
   3  -2   2 2376.68 715.577   3
   3  -2   3 19969.5 1896.95   3
   3  -2   3 20126.1 1081.40   7
   3  -2   3 21377.9 1831.40   2
   3  -2   4 454.685 323.783   2
   3  -2   4 859.580 524.302   3
   3  -2   5 11845.0 1494.90   3
   3  -2   5 12107.8 1423.39   2
   3  -2   6 459.969 85.8473   2
   3  -2   6 1091.02 577.053   3
   3  -2   6 637.773 354.082   4
   3  -2   7 8459.20 1269.98   3
   3  -2   7 9383.50 1299.39   4
   3  -2   7 8621.37 1264.71   2
   3  -2   8 4573.10 906.687   3
   3  -2   8 4574.58 895.961   4
   3  -2   8 5110.55 994.421   2
   3  -2   9 1541.99 556.789   3
   3  -2   9 1431.43 434.199   2
   3  -2   9 1406.69 531.335   4
   3  -2  10 21323.6 2072.50   3
   3  -2  10 22105.6 2085.44   4
   3  -2  11 6611.64 1170.33   3
   3  -2  11 6613.74 1137.83   4
   3  -2  12 5263.03 1067.98   3
   3  -2  12 4382.11 956.902   4
   3  -2  13 2214.20 655.393   3
   3  -2  13 1901.03 663.947   4
   3  -2  14 775.213 393.794   4
   3  -2  14 388.462 310.214   3
   3  -2  15 378.361 243.241   3
   3  -2  15 403.988 245.439   4
   3  -2  16 322.479 290.225   3
   3  -2  16 669.615 488.606   4
   3  -2  17 689.081 395.999   3
   3  -2  17 925.612 504.249   4
   3  -2  18 1851.68 598.634   3
   3  -2  18 771.331 298.081   4
   3  -2  19 648.908 404.905   4
   3  -2  20 2175.74 798.999   4
   3  -2  21-168.662 51.8261   4
   3  -2  22 783.852 507.934   4
   3  -2  23 614.763 428.109   4
   3  -2  24 249.650 234.677   4
   3  -2  25 33.2012 106.979   4
   3  -2  26-294.019 324.803   4
   3  -2  27 331.841 473.235   4
   3  -1 -25 636.011 477.340   7
   3  -1 -24 2343.89 1006.69   7
   3  -1 -23 1479.80 733.138   7
   3  -1 -22 2506.03 928.370   7
   3  -1 -21 2119.16 840.599   7
   3  -1 -20 2133.51 855.446   7
   3  -1 -19 1582.59 798.202   7
   3  -1 -18 7458.03 1427.24   7
   3  -1 -17 2769.97 849.169   7
   3  -1 -16 6819.56 1312.07   7
   3  -1 -15 2545.99 814.620   7
   3  -1 -14 6435.57 1217.12   7
   3  -1 -13 12.9738 23.8783   3
   3  -1 -13 378.765 262.120   7
   3  -1 -12 11636.1 1285.25   3
   3  -1 -12 12513.9 1560.38   7
   3  -1 -11 13766.3 1417.23   3
   3  -1 -11 14044.5 1616.19   7
   3  -1 -10 3670.05 714.280   3
   3  -1 -10 4059.47 869.637   7
   3  -1  -9 21907.7 1811.62   3
   3  -1  -9 23351.3 1932.84   7
   3  -1  -8 7616.91 1081.66   3
   3  -1  -8 7458.11 1053.37   7
   3  -1  -7 20985.0 1761.23   3
   3  -1  -7 21058.2 1696.66   7
   3  -1  -6 2608.76 652.167   3
   3  -1  -6 2287.49 550.241   7
   3  -1  -5 20671.7 1798.93   1
   3  -1  -5 20397.5 1736.39   3
   3  -1  -5 21805.5 1571.46   7
   3  -1  -4 2656.86 638.983   1
   3  -1  -4 2694.90 659.234   3
   3  -1  -4 2516.64 505.100   7
   3  -1  -3 24728.2 1925.47   3
   3  -1  -3 25011.4 1525.33   7
   3  -1  -3 25471.4 1949.19   1
   3  -1  -2 9125.61 1181.70   3
   3  -1  -2 9400.73 855.224   7
   3  -1  -2 8655.64 1116.33   1
   3  -1  -1 16719.6 1651.80   3
   3  -1  -1 17522.0 1106.55   7
   3  -1  -1 17974.8 1613.53   1
   3  -1   0 30220.9 1167.96   5
   3  -1   0 29539.9 2171.78   3
   3  -1   0 30567.7 1328.55   7
   3  -1   0 31370.8 2144.32   1
   3  -1   1 1342.71 556.015   3
   3  -1   1 1326.85 396.900   1
   3  -1   1 1492.13 267.503   7
   3  -1   2 25877.3 2039.92   3
   3  -1   2 25163.6 930.672   7
   3  -1   3 8876.85 1190.08   3
   3  -1   3 6982.13 393.693   7
   3  -1   4 20277.2 1807.38   3
   3  -1   4 20958.2 1686.89   4
   3  -1   5 3119.22 705.501   3
   3  -1   5 3362.24 676.011   4
   3  -1   6 7721.30 1112.79   3
   3  -1   6 7366.45 1037.50   4
   3  -1   7 6804.67 1053.78   3
   3  -1   7 7611.24 1115.19   4
   3  -1   8 8419.49 1155.99   3
   3  -1   8 8465.23 1168.30   4
   3  -1   9 1018.96 406.224   3
   3  -1   9 1176.74 406.866   4
   3  -1  10 6755.23 1073.37   3
   3  -1  10 7517.22 1121.66   4
   3  -1  11 18737.6 1760.74   3
   3  -1  11 19945.4 1916.38   4
   3  -1  12 6661.75 1026.32   3
   3  -1  12 6291.62 1109.09   4
   3  -1  13 9935.32 1286.50   3
   3  -1  13 10061.4 1426.17   4
   3  -1  14 1706.02 528.048   3
   3  -1  14 1213.52 521.428   4
   3  -1  15 396.827 258.669   3
   3  -1  15 169.008 330.768   4
   3  -1  16 3445.45 749.579   3
   3  -1  16 3442.72 869.126   4
   3  -1  17 1192.43 469.437   3
   3  -1  17 827.406 436.934   4
   3  -1  18 2078.11 602.350   3
   3  -1  18 1483.07 597.466   4
   3  -1  19 401.990 312.089   4
   3  -1  20 322.664 73.6730   4
   3  -1  21 1860.94 781.639   4
   3  -1  22 301.332 242.885   4
   3  -1  23 932.729 502.515   4
   3  -1  24 558.367 489.966   4
   3  -1  25 450.011 302.852   4
   3  -1  26-210.192 319.365   4
   3  -1  27 49.5697 149.730   4
   3   0 -25 1149.40 755.817   7
   3   0 -24 549.799 473.641   7
   3   0 -23 75.8737 216.892   7
   3   0 -22 850.369 501.048   7
   3   0 -21 3038.34 983.181   7
   3   0 -20 3726.16 1122.19   7
   3   0 -19 902.236 522.582   7
   3   0 -18 2036.89 786.369   7
   3   0 -17 1854.37 652.386   7
   3   0 -16 1598.81 664.443   7
   3   0 -15 7134.02 1296.39   7
   3   0 -14 2922.19 780.067   7
   3   0 -13 10284.9 1501.31   7
   3   0 -12 7865.05 1266.36   7
   3   0 -12 8308.62 1140.21   6
   3   0 -11 39407.5 2690.57   7
   3   0 -11 40146.4 2490.62   6
   3   0 -10 870.184 422.412   7
   3   0 -10 1000.59 420.616   6
   3   0  -9 12063.0 1395.25   7
   3   0  -9 12700.6 1437.06   6
   3   0  -8 16845.4 1570.90   7
   3   0  -8 17145.1 1677.63   6
   3   0  -7 456.786 269.810   3
   3   0  -7 617.329 329.735   7
   3   0  -7 577.037 290.093   6
   3   0  -6 31342.7 2059.37   3
   3   0  -6 31409.3 2011.28   7
   3   0  -6 31220.4 2243.79   6
   3   0  -5 4093.01 755.862   3
   3   0  -5 3747.27 662.359   7
   3   0  -5 3753.51 787.997   6
   3   0  -4 32909.9 2151.29   1
   3   0  -4 33418.0 2192.29   3
   3   0  -4 35123.4 1908.32   7
   3   0  -4 34063.3 2339.31   6
   3   0  -3 1855.51 565.184   3
   3   0  -3 1931.99 451.703   7
   3   0  -3 1590.44 448.341   1
   3   0  -3 1564.81 531.004   6
   3   0  -2 58655.1 2906.07   3
   3   0  -2 56813.9 2164.37   7
   3   0  -2 57777.0 2790.38   1
   3   0  -2 57914.9 3042.69   6
   3   0  -1 12902.9 1383.43   3
   3   0  -1 12657.8 959.847   7
   3   0  -1 13486.3 1320.29   1
   3   0  -1 12767.9 1479.58   6
   3   0   0 21750.1 1759.93   3
   3   0   0 19928.4 1078.76   7
   3   0   0 20846.0 1639.41   1
   3   0   0 20300.3 1818.57   6
   3   0   1 21391.1 1806.42   3
   3   0   1 21922.4 1014.26   7
   3   0   1 22100.5 1701.87   1
   3   0   1 21101.7 1853.50   6
   3   0   2 33957.8 2255.96   3
   3   0   2 33152.9 1069.76   7
   3   0   2 34011.7 1902.68   4
   3   0   2 34785.7 2352.81   6
   3   0   3 10785.1 1233.39   3
   3   0   3 8807.21 416.007   7
   3   0   3 8085.50 414.608   7
   3   0   3 9857.58 1053.54   4
   3   0   3 9937.88 1287.86   6
   3   0   4 18815.4 1637.42   3
   3   0   4 20175.0 1540.21   4
   3   0   4 19514.0 1763.24   6
   3   0   5 27227.4 2025.42   3
   3   0   5 28055.7 1845.78   4
   3   0   5 27586.6 2108.35   6
   3   0   6 15673.6 1547.73   3
   3   0   6 16125.5 1429.71   4
   3   0   6 15807.8 1602.91   6
   3   0   7 13485.9 1439.74   3
   3   0   7 14590.7 1407.92   4
   3   0   7 14601.3 1514.46   6
   3   0   8 6825.63 1023.76   3
   3   0   8 6772.43 969.284   4
   3   0   8 7359.29 1085.12   6
   3   0   9 18950.1 1713.35   3
   3   0   9 20205.0 1707.51   4
   3   0   9 19863.4 1796.07   6
   3   0  10 18107.1 1658.23   3
   3   0  10 18694.1 1691.01   4
   3   0  10 19411.2 1786.49   6
   3   0  11 12673.6 1378.97   3
   3   0  11 12555.9 1425.73   4
   3   0  11 13323.9 1459.97   6
   3   0  12 15129.4 1491.99   3
   3   0  12 14980.3 1606.77   4
   3   0  12 14697.7 1518.28   6
   3   0  13 3177.44 714.071   3
   3   0  13 2956.67 711.584   4
   3   0  13 3047.57 678.714   6
   3   0  14 5000.89 895.513   3
   3   0  14 4769.76 820.371   6
   3   0  14 4367.44 910.600   4
   3   0  15 6534.33 1100.13   4
   3   0  15 7202.48 1047.12   6
   3   0  16 277.602 245.473   4
   3   0  17 3323.89 831.797   4
   3   0  18 392.787 267.041   4
   3   0  19 4289.92 1061.75   4
   3   0  20 1212.91 606.835   4
   3   0  21 594.167 452.794   4
   3   0  22 1309.41 631.184   4
   3   0  23-69.2770 246.797   4
   3   0  24 566.365 405.981   4
   3   0  25-228.417 318.562   4
   3   0  26-858.108 526.277   4
   3   0  27 105.352 314.732   4
   3   0  28 408.171 364.024   4
   3   1 -25 294.740 299.651   7
   3   1 -24-187.149 382.433   7
   3   1 -23 1207.49 656.642   7
   3   1 -22 272.435 281.416   7
   3   1 -21 3812.49 1086.00   7
   3   1 -20 230.493 172.017   7
   3   1 -19 2547.19 915.264   7
   3   1 -18 393.523 194.536   7
   3   1 -17 3150.06 936.335   7
   3   1 -16 5096.87 1204.33   7
   3   1 -15 251.322 278.224   7
   3   1 -15 681.985 341.908   6
   3   1 -14 9824.38 1505.49   7
   3   1 -14 10196.5 1250.22   6
   3   1 -13 1871.47 702.531   7
   3   1 -13 2012.49 549.285   6
   3   1 -12 7925.90 1297.80   7
   3   1 -12 8998.59 1204.83   6
   3   1 -11 3572.12 861.366   7
   3   1 -11 3720.33 761.303   6
   3   1 -10 9079.61 1313.34   7
   3   1 -10 9524.12 1216.33   6
   3   1  -9 13417.3 1527.87   7
   3   1  -9 12489.6 1384.38   6
   3   1  -8 38173.9 2559.11   7
   3   1  -7 15829.6 1597.00   7
   3   1  -6 7183.82 1028.28   7
   3   1  -5 18515.7 1571.13   7
   3   1  -4 8006.25 998.174   7
   3   1  -3 23170.8 1678.70   1
   3   1  -3 23757.1 1609.19   7
   3   1  -2 7217.24 842.526   7
   3   1  -2 7443.12 960.933   1
   3   1  -1 42536.4 2262.92   1
   3   1   0 13182.7 1237.27   1
   3   1   1 21722.3 1581.20   1
   3   1   1 21402.3 1314.10   4
   3   1   2 42163.1 1934.70   4
   3   1   3 11944.1 1067.55   4
   3   1   4 15625.2 1254.61   4
   3   1   5 12797.9 736.628   7
   3   1   5 13971.3 1215.10   4
   3   1   6 9006.51 613.172   7
   3   1   6 9074.26 1008.53   4
   3   1   7 22547.3 960.544   7
   3   1   7 23136.1 1650.75   4
   3   1   8 5412.49 482.484   7
   3   1   8 5754.96 863.614   4
   3   1   9 10055.9 696.792   7
   3   1   9 11392.0 1248.64   4
   3   1  10 6620.04 969.168   4
   3   1  11 3828.22 763.319   4
   3   1  12 15253.9 1562.08   4
   3   1  12 15737.7 1566.84   6
   3   1  13 13312.6 1559.19   4
   3   1  13 13610.1 1466.10   6
   3   1  14 18836.6 1861.12   4
   3   1  14 20124.6 1788.42   6
   3   1  15 1045.08 432.699   6
   3   1  15 1651.43 614.632   4
   3   1  16 8871.18 1392.24   4
   3   1  16 9190.93 1218.31   6
   3   1  17 2584.50 840.905   4
   3   1  17 1555.83 478.398   6
   3   1  18 3282.34 857.993   4
   3   1  18 4128.00 793.875   6
   3   1  19 287.266 260.006   4
   3   1  20 5146.10 1132.47   4
   3   1  21 351.119 278.761   4
   3   1  22 1335.74 644.211   4
   3   1  23 1426.58 690.955   4
   3   1  24 502.903 327.285   4
   3   1  25 563.054 541.463   4
   3   1  26 333.253 270.258   4
   3   1  27 263.202 114.336   4
   3   1  28 45.4685 217.810   4
   3   2 -24 415.329 352.024   7
   3   2 -23 712.409 362.044   7
   3   2 -22 521.206 462.194   7
   3   2 -21 863.974 560.673   7
   3   2 -20 1731.19 713.197   7
   3   2 -19-85.4477 221.126   7
   3   2 -18 1792.15 762.107   7
   3   2 -17 531.889 396.196   7
   3   2 -16 3681.11 1041.01   7
   3   2 -15 530.219 285.657   7
   3   2 -14 1035.00 496.631   7
   3   2 -13 3262.47 961.137   7
   3   2 -12 1696.63 636.177   7
   3   2 -11 6304.37 1191.12   7
   3   2 -10 5903.84 1082.58   7
   3   2  -9 58742.2 3383.83   7
   3   2  -8 1411.04 539.495   7
   3   2  -3 6568.68 873.989   1
   3   2  -2 11648.0 1131.77   1
   3   2  -1 6507.74 830.315   1
   3   2   0 17104.3 1320.88   1
   3   2   1 29146.5 1751.43   1
   3   2   1 28969.5 1331.95   4
   3   2   2 17869.6 1134.61   4
   3   2   3 11220.9 939.950   4
   3   2   4 8506.89 864.487   4
   3   2   5 16584.3 1235.12   4
   3   2   6 9135.53 945.144   4
   3   2   7 3226.01 590.104   4
   3   2   8 7092.95 922.139   4
   3   2   9 1875.46 454.062   4
   3   2  10 18325.2 1639.55   4
   3   2  11 7501.24 1123.66   4
   3   2  12 16115.0 1689.39   4
   3   2  13 8702.23 1248.53   4
   3   2  14 10029.9 1394.24   4
   3   2  15 1880.42 593.388   4
   3   2  16 1631.02 554.220   4
   3   2  17 2701.31 775.644   4
   3   2  18 429.153 344.894   4
   3   2  19 2642.13 797.875   4
   3   2  20 737.068 376.653   4
   3   2  21 2428.02 885.651   4
   3   2  22 202.996 129.166   4
   3   2  23 3232.96 1062.23   4
   3   2  24 487.268 445.260   4
   3   2  25 470.350 551.185   4
   3   2  26 1551.62 786.511   4
   3   2  27 167.813 241.231   4
   3   2  28 539.463 505.179   4
   3   3 -22 1122.71 709.616   7
   3   3 -21 47.2767 236.134   7
   3   3 -20-777.258 595.446   7
   3   3 -19 1245.06 653.437   7
   3   3 -18 227.769 406.037   7
   3   3 -17 2413.19 806.642   7
   3   3 -16 39.5398 129.460   7
   3   3 -15 1426.14 665.887   7
   3   3 -14 1311.92 636.107   7
   3   3 -13 2569.78 925.964   7
   3   3 -12 5644.06 1303.15   7
   3   3  -3 5306.92 742.648   1
   3   3  -2 6128.53 770.337   1
   3   3  -1 7795.51 851.201   1
   3   3   0 4825.46 653.117   1
   3   3   1 10022.9 635.186   4
   3   3   2 15524.2 915.087   4
   3   3   3 24916.1 1277.28   4
   3   3   4 13516.8 1024.04   4
   3   3   5 4958.27 658.079   4
   3   3   6 10647.6 1060.62   4
   3   3   7 4355.88 715.854   4
   3   3   8 9136.49 1074.77   4
   3   3   9 7655.61 1032.55   4
   3   3  10 2749.01 653.983   4
   3   3  11 11043.3 1340.27   4
   3   3  12 1034.94 440.385   4
   3   3  13 9979.38 1360.70   4
   3   3  14 316.033 350.981   4
   3   3  15 4393.77 991.265   4
   3   3  16 2300.41 710.260   4
   3   3  17 2031.23 705.941   4
   3   3  18 2508.70 776.331   4
   3   3  19 1040.58 531.468   4
   3   3  20 1141.84 418.563   4
   3   3  21 336.303 353.371   4
   3   3  22 1806.61 793.936   4
   3   3  23 458.574 464.786   4
   3   3  24 402.872 533.117   4
   3   3  25 1411.25 687.912   4
   3   3  26 1122.56 715.630   4
   3   3  27 122.039 309.848   4
   3   4 -20 182.119 229.570   7
   3   4 -19 474.281 419.711   7
   3   4 -18 1071.50 621.116   7
   3   4 -17 321.930 365.673   7
   3   4 -16 313.513 390.074   7
   3   4 -15-622.325 595.675   7
   3   4 -14 1803.85 834.841   7
   3   4  -4 6110.77 770.394   1
   3   4  -3 497.708 203.402   1
   3   4  -2 2811.94 475.839   1
   3   4  -1 1774.71 370.410   1
   3   4   5 19454.5 1353.85   4
   3   4   6 1957.35 471.039   4
   3   4   7 3842.13 693.584   4
   3   4   8 763.376 357.049   4
   3   4   9 5042.02 870.412   4
   3   4  10 1428.22 480.987   4
   3   4  11 1721.01 513.485   4
   3   4  12 2483.84 677.448   4
   3   4  13 533.300 366.876   4
   3   4  14 6158.03 1149.55   4
   3   4  15 2151.68 729.285   4
   3   4  16 3873.56 947.091   4
   3   4  17 818.041 399.082   4
   3   4  18 1488.58 694.453   4
   3   4  19 972.388 520.334   4
   3   4  20 783.900 499.116   4
   3   4  21 456.532 453.655   4
   3   4  22 1146.64 656.434   4
   3   4  23 651.052 541.982   4
   3   4  24-202.628 234.745   4
   3   4  25 2552.56 1010.64   4
   3   4  26 124.955 397.112   4
   3   5 -18 295.872 256.712   7
   3   5 -17 1049.91 658.822   7
   3   5 -16 549.987 456.383   7
   3   5  22 871.576 623.463   4
   3   5  23 542.364 587.013   4
   3   5  24 192.335 261.381   4
   3   5  25 849.043 560.660   4
   4  -7  -4 239.983 301.099   2
   4  -6 -14 573.515 452.004   7
   4  -6 -12-225.416 304.245   3
   4  -6 -11 27.0582 172.867   3
   4  -6 -10 28.4290 210.272   3
   4  -6  -9 224.059 224.797   3
   4  -6  -8 899.530 729.721   3
   4  -6  -7 72.3445 321.503   3
   4  -6  -6-460.770 478.675   3
   4  -6  -5-304.668 301.481   2
   4  -6  -5-64.1945 394.921   3
   4  -6  -4 252.784 212.301   2
   4  -6  -3 354.492 345.505   2
   4  -6  -2 0.15630 76.4513   2
   4  -6  -1 641.112 594.795   2
   4  -6   0 987.574 604.052   2
   4  -6   1-0.16073 61.8619   2
   4  -6   2-31.0119 104.746   2
   4  -6   3-67.5352 155.517   2
   4  -6   4-69.6335 158.820   2
   4  -6   5-312.905 339.005   2
   4  -6   6 137.961 226.867   2
   4  -6   7 0.17348 151.722   2
   4  -6   8-248.205 308.967   2
   4  -6   9-155.424 115.718   2
   4  -6   9 373.704 549.023   3
   4  -6  10-161.834 221.159   3
   4  -5 -17 147.641 319.917   1
   4  -5 -17 330.069 447.795   7
   4  -5 -16 57.3509 44.3950   1
   4  -5 -16 128.976 301.039   7
   4  -5 -15 23.2889 226.505   7
   4  -5 -15 456.912 436.102   1
   4  -5 -14 634.822 509.753   7
   4  -5 -14 438.355 435.248   1
   4  -5 -13 706.452 525.536   3
   4  -5 -13-344.582 322.629   1
   4  -5 -13 420.037 396.692   7
   4  -5 -12 856.712 555.798   1
   4  -5 -12 691.447 603.846   3
   4  -5 -12 595.719 509.887   7
   4  -5 -11-202.345 242.543   1
   4  -5 -11-296.187 419.572   3
   4  -5 -11 413.194 376.741   7
   4  -5 -10 528.740 439.250   3
   4  -5 -10 738.054 494.940   7
   4  -5  -9 670.268 582.346   1
   4  -5  -9 1068.56 673.626   3
   4  -5  -9 539.212 453.889   7
   4  -5  -8 523.212 368.615   1
   4  -5  -8 1126.41 674.738   3
   4  -5  -8 802.822 484.704   7
   4  -5  -7 1197.64 638.162   3
   4  -5  -6 99.9194 130.152   2
   4  -5  -6-266.325 99.8941   3
   4  -5  -5 415.733 380.990   2
   4  -5  -5 387.774 184.710   3
   4  -5  -4-150.494 282.672   2
   4  -5  -4 418.753 191.057   3
   4  -5  -3 933.900 477.809   2
   4  -5  -3 1469.97 788.217   3
   4  -5  -2 424.706 379.395   2
   4  -5  -2 378.122 467.975   3
   4  -5  -1 32.2955 110.393   2
   4  -5  -1-782.296 623.408   3
   4  -5   0 274.351 354.148   2
   4  -5   0 699.728 491.869   3
   4  -5   1 719.167 524.471   2
   4  -5   1 567.159 676.317   3
   4  -5   2 1258.40 636.804   2
   4  -5   2 1177.40 667.948   3
   4  -5   3 35.0922 132.140   2
   4  -5   3 435.751 442.458   3
   4  -5   4-149.681 239.953   2
   4  -5   4 952.155 720.530   3
   4  -5   5 211.020 306.505   2
   4  -5   5 399.138 421.925   3
   4  -5   6 339.819 392.183   2
   4  -5   6 82.9888 228.512   3
   4  -5   7-388.919 468.398   2
   4  -5   7 542.493 510.712   3
   4  -5   8 387.517 336.250   2
   4  -5   8-58.8109 285.106   3
   4  -5   9 169.304 244.774   2
   4  -5   9 58.8365 119.334   3
   4  -5  10 320.576 284.083   2
   4  -5  10 157.475 360.378   3
   4  -5  11 182.098 266.267   2
   4  -5  11-321.202 334.106   3
   4  -5  12-796.056 543.764   2
   4  -5  12-120.277 204.745   3
   4  -5  13-282.598 423.991   2
   4  -5  13-132.195 214.986   3
   4  -5  14 310.070 375.957   2
   4  -5  14 489.098 486.308   3
   4  -5  15 158.801 393.528   3
   4  -5  15 120.999 332.459   2
   4  -5  16 472.635 410.415   3
   4  -5  17-306.909 332.128   3
   4  -4 -20 425.557 403.481   7
   4  -4 -19 310.650 386.675   1
   4  -4 -19 949.244 660.454   7
   4  -4 -18 652.384 562.974   1
   4  -4 -18 75.6474 154.044   7
   4  -4 -17 1387.37 677.582   7
   4  -4 -17 934.618 635.202   1
   4  -4 -16-353.929 291.642   1
   4  -4 -16 355.803 402.351   7
   4  -4 -15 864.576 541.793   7
   4  -4 -15 1076.39 610.769   1
   4  -4 -14 174.535 277.897   1
   4  -4 -14-263.243 361.484   7
   4  -4 -13-338.970 280.806   1
   4  -4 -13 323.918 224.070   3
   4  -4 -13-31.0149 128.508   7
   4  -4 -12 400.567 105.413   1
   4  -4 -12 871.920 560.898   3
   4  -4 -12 208.668 314.089   7
   4  -4 -11 108.522 241.487   3
   4  -4 -11 204.001 205.677   7
   4  -4 -11 230.957 309.439   1
   4  -4 -10 2499.64 897.058   3
   4  -4 -10 2353.48 720.666   7
   4  -4 -10 1721.35 676.203   1
   4  -4  -9 1252.18 669.941   3
   4  -4  -9 1134.21 578.759   1
   4  -4  -9 1327.26 555.809   7
   4  -4  -8 397.791 315.408   1
   4  -4  -8 906.948 568.748   3
   4  -4  -8 813.652 382.709   7
   4  -4  -7 544.851 250.187   2
   4  -4  -7 412.540 310.840   1
   4  -4  -7 527.358 293.269   3
   4  -4  -7 319.766 223.484   7
   4  -4  -6 1054.87 499.837   1
   4  -4  -6 1004.41 484.896   2
   4  -4  -6 1419.69 686.389   3
   4  -4  -6 1487.34 608.410   7
   4  -4  -5 2119.03 709.127   2
   4  -4  -5 2019.00 720.142   1
   4  -4  -5 2447.92 893.166   3
   4  -4  -5 1952.28 586.431   7
   4  -4  -4 1224.02 554.470   2
   4  -4  -4 1187.49 712.937   3
   4  -4  -4 1376.79 507.625   7
   4  -4  -3-243.634 204.958   2
   4  -4  -3 167.258 284.344   3
   4  -4  -2 195.791 166.410   2
   4  -4  -2 277.343 203.608   3
   4  -4  -1 875.453 437.315   2
   4  -4  -1 936.661 571.260   3
   4  -4   0 480.412 297.929   2
   4  -4   0 1148.63 639.347   3
   4  -4   1 545.945 256.387   2
   4  -4   1 558.883 420.476   3
   4  -4   2 152.591 177.338   2
   4  -4   2 1518.58 821.894   3
   4  -4   3 406.355 239.134   2
   4  -4   3 626.659 484.976   3
   4  -4   4 1968.88 817.793   2
   4  -4   4 2284.44 839.787   3
   4  -4   5 281.493 26.3782   2
   4  -4   5 233.046 285.783   3
   4  -4   6 736.843 525.291   2
   4  -4   6 654.857 488.507   3
   4  -4   7-225.772 289.454   2
   4  -4   7 343.161 361.035   3
   4  -4   8-13.7943 150.765   2
   4  -4   8 556.422 578.131   3
   4  -4   9 1142.24 586.687   2
   4  -4   9 1045.10 549.010   3
   4  -4  10-124.688 247.487   2
   4  -4  10 355.534 391.126   3
   4  -4  11 1136.73 698.401   2
   4  -4  11 1683.01 753.132   3
   4  -4  12-160.480 216.165   3
   4  -4  12-419.802 591.380   2
   4  -4  13 713.044 534.494   3
   4  -4  14 176.760 191.278   3
   4  -4  15 44.0102 157.254   3
   4  -4  16 444.898 438.440   3
   4  -4  17 584.857 474.736   4
   4  -4  17 628.000 491.654   3
   4  -4  18 133.029 147.333   4
   4  -4  18 271.630 358.798   3
   4  -4  19 316.916 439.951   4
   4  -4  20 101.847 388.260   4
   4  -3 -21 620.722 550.844   7
   4  -3 -20 300.865 412.789   7
   4  -3 -19 1134.08 629.836   7
   4  -3 -18 659.553 506.776   7
   4  -3 -17 548.074 406.150   7
   4  -3 -16 1159.74 607.015   7
   4  -3 -15 842.852 528.327   1
   4  -3 -15 246.812 316.682   7
   4  -3 -14 1883.78 729.920   3
   4  -3 -14 2472.74 834.719   7
   4  -3 -14 1682.34 760.768   1
   4  -3 -13 466.614 362.090   3
   4  -3 -13 239.242 269.371   7
   4  -3 -13 335.162 386.296   1
   4  -3 -12 4244.98 1067.78   3
   4  -3 -12 4773.26 1133.45   1
   4  -3 -12 4053.51 1024.59   7
   4  -3 -11-24.6330 98.2050   1
   4  -3 -11 253.050 260.440   3
   4  -3 -11 242.919 346.576   7
   4  -3 -10 1842.27 739.522   3
   4  -3 -10 1702.70 697.904   1
   4  -3 -10 1574.35 631.107   7
   4  -3  -9 2323.50 736.786   1
   4  -3  -9 2200.13 799.325   3
   4  -3  -9 2402.85 737.382   7
   4  -3  -8 2230.56 742.150   1
   4  -3  -8 3008.58 920.773   3
   4  -3  -8 2466.97 705.180   7
   4  -3  -7 4066.83 866.471   7
   4  -3  -7 4941.18 1215.76   3
   4  -3  -7 3825.95 839.666   2
   4  -3  -7 3619.68 939.214   1
   4  -3  -6 10044.9 1709.03   3
   4  -3  -6 9540.46 1265.63   7
   4  -3  -6 9039.32 1473.64   1
   4  -3  -6 10133.1 1404.88   2
   4  -3  -5 10904.2 1810.80   3
   4  -3  -5 9704.91 1240.84   7
   4  -3  -5 8703.68 1482.92   1
   4  -3  -5 8868.29 1326.92   2
   4  -3  -4 1390.53 531.490   2
   4  -3  -4 1357.18 548.290   1
   4  -3  -4 1812.87 773.744   3
   4  -3  -4 1349.56 471.127   7
   4  -3  -3 1850.52 625.084   1
   4  -3  -3 1820.75 608.798   2
   4  -3  -3 2352.33 809.405   3
   4  -3  -3 2400.47 583.349   7
   4  -3  -2 85.4337 145.671   2
   4  -3  -2 641.101 493.636   3
   4  -3  -2 396.387 235.643   7
   4  -3  -1 2015.87 634.720   2
   4  -3  -1 1971.30 838.113   3
   4  -3   0 292.485 220.382   2
   4  -3   0 1346.37 717.016   3
   4  -3   1-302.054 335.778   2
   4  -3   1 195.250 307.336   3
   4  -3   2 2694.61 756.048   2
   4  -3   2 2493.51 851.034   3
   4  -3   3 2916.91 796.775   2
   4  -3   3 3366.96 977.614   3
   4  -3   4 228.957 300.074   2
   4  -3   4 295.548 315.013   3
   4  -3   5 6933.21 1384.41   3
   4  -3   5 7295.35 1319.89   2
   4  -3   6-187.618 82.9705   3
   4  -3   6-268.884 284.437   2
   4  -3   7 3428.21 991.635   3
   4  -3   7 2902.63 951.420   2
   4  -3   8 707.610 399.774   3
   4  -3   9 2399.52 863.249   3
   4  -3  10 107.292 139.920   3
   4  -3  11 205.541 264.709   3
   4  -3  12 2379.09 835.231   3
   4  -3  12 2399.34 813.363   4
   4  -3  13 1451.10 653.445   3
   4  -3  13 1190.70 503.931   4
   4  -3  14 2621.92 897.594   3
   4  -3  14 2826.87 944.940   4
   4  -3  15-2.39374 253.191   3
   4  -3  15 610.120 480.876   4
   4  -3  16 338.701 297.257   3
   4  -3  16 906.706 504.862   4
   4  -3  17-35.6022 197.059   3
   4  -3  17-101.895 178.117   4
   4  -3  18 235.722 311.685   3
   4  -3  18-320.340 297.453   4
   4  -3  19 491.354 589.229   4
   4  -3  20-36.0303 285.331   4
   4  -3  21-1002.09 596.036   4
   4  -3  22 163.586 336.784   4
   4  -2 -22 979.409 694.636   7
   4  -2 -21-105.740 161.843   7
   4  -2 -20 1956.23 812.797   7
   4  -2 -19 551.691 428.542   7
   4  -2 -18 1889.42 763.764   7
   4  -2 -17 1716.88 748.846   7
   4  -2 -16 665.776 471.403   7
   4  -2 -15 2238.58 806.532   7
   4  -2 -14 2402.26 747.599   3
   4  -2 -14 1705.11 698.149   7
   4  -2 -13 2751.62 820.453   3
   4  -2 -13 2947.56 860.378   7
   4  -2 -12 1849.39 695.609   3
   4  -2 -12 2118.86 735.973   7
   4  -2 -11 1840.75 605.932   3
   4  -2 -11 2476.17 724.227   7
   4  -2 -11 2810.35 882.894   1
   4  -2 -10 7259.09 1369.02   1
   4  -2 -10 7046.17 1279.56   3
   4  -2 -10 6802.47 1192.98   7
   4  -2  -9 4233.96 1034.45   1
   4  -2  -9 4461.60 923.548   7
   4  -2  -9 4328.09 1001.71   3
   4  -2  -8 4916.76 1077.94   3
   4  -2  -8 5161.91 945.262   7
   4  -2  -8 5102.16 1073.80   1
   4  -2  -7 6457.02 1222.21   3
   4  -2  -7 5932.41 992.891   7
   4  -2  -7 6299.40 1188.03   1
   4  -2  -6 5717.00 1116.42   3
   4  -2  -6 6758.38 1020.68   7
   4  -2  -6 6289.02 1194.89   1
   4  -2  -5 5247.22 1108.41   3
   4  -2  -5 5127.81 862.419   7
   4  -2  -5 4589.28 1024.42   1
   4  -2  -4 471.347 409.587   3
   4  -2  -4-354.766 356.051   1
   4  -2  -4 292.084 240.054   7
   4  -2  -3 13253.5 1770.84   3
   4  -2  -3 13237.2 1253.71   7
   4  -2  -3 12509.9 1639.45   1
   4  -2  -2 2552.18 740.285   1
   4  -2  -2 2570.68 517.387   7
   4  -2  -2 2476.58 805.268   3
   4  -2  -1 6396.31 1224.96   3
   4  -2  -1 5810.69 1101.38   1
   4  -2  -1 5819.65 744.492   7
   4  -2   0 2517.30 464.736   7
   4  -2   0 2750.08 798.303   3
   4  -2   1 1515.73 602.143   3
   4  -2   2 6619.57 1291.42   3
   4  -2   3 4072.43 1048.73   3
   4  -2   4 6899.07 1366.52   3
   4  -2   5 1081.94 495.500   3
   4  -2   6 9003.06 1510.26   3
   4  -2   7 97.7925 193.141   3
   4  -2   8 2975.99 858.894   3
   4  -2   8 3029.78 825.949   4
   4  -2   9 488.716 317.058   3
   4  -2   9 470.291 346.480   4
   4  -2  10 990.908 516.142   3
   4  -2  10 1187.75 568.102   4
   4  -2  11-310.764 346.368   3
   4  -2  11-364.069 306.662   4
   4  -2  12 3024.78 832.402   3
   4  -2  12 3144.37 913.758   4
   4  -2  13 622.515 399.625   3
   4  -2  13 770.824 485.536   4
   4  -2  14 28.3794 149.289   3
   4  -2  14 296.332 397.524   4
   4  -2  15 2582.18 820.507   3
   4  -2  15 2378.56 855.069   4
   4  -2  16 1015.49 518.185   3
   4  -2  16 661.250 377.497   4
   4  -2  17 1740.94 706.646   3
   4  -2  17 1307.80 643.095   4
   4  -2  18 171.888 179.927   3
   4  -2  18 510.484 360.284   4
   4  -2  19 340.470 416.280   4
   4  -2  20 145.248 243.622   4
   4  -2  21 351.599 351.539   4
   4  -2  22 240.114 400.342   4
   4  -2  23-414.630 382.907   4
   4  -2  24-47.1357 271.236   4
   4  -1 -23 1598.10 915.454   7
   4  -1 -22 771.827 609.274   7
   4  -1 -21 1980.49 862.464   7
   4  -1 -20-123.709 229.913   7
   4  -1 -19 1441.51 669.583   7
   4  -1 -18 96.8109 123.570   7
   4  -1 -17 1315.76 640.154   7
   4  -1 -16 902.146 511.799   7
   4  -1 -15 1575.05 690.484   7
   4  -1 -14 4548.27 1153.63   7
   4  -1 -13 2788.62 870.105   7
   4  -1 -12 4089.14 937.566   3
   4  -1 -12 3650.78 926.819   7
   4  -1 -11 3611.28 858.467   3
   4  -1 -11 3925.39 931.867   7
   4  -1 -10 6415.31 1130.09   3
   4  -1 -10 6508.46 1142.06   7
   4  -1  -9 10673.7 1567.28   1
   4  -1  -9 10066.7 1421.62   3
   4  -1  -9 10565.1 1421.99   7
   4  -1  -8 3345.52 859.559   1
   4  -1  -8 3321.55 830.023   3
   4  -1  -8 3887.73 835.097   7
   4  -1  -7 13921.8 1717.71   3
   4  -1  -7 13805.7 1497.20   7
   4  -1  -7 13088.7 1669.22   1
   4  -1  -6 1197.51 482.316   3
   4  -1  -6 802.500 330.903   7
   4  -1  -6 565.825 338.698   1
   4  -1  -5 3707.86 903.788   3
   4  -1  -5 3917.44 710.435   7
   4  -1  -5 4307.82 967.907   1
   4  -1  -4 11690.4 1571.09   3
   4  -1  -4 12069.1 1219.88   7
   4  -1  -4 12059.5 1546.17   1
   4  -1  -3 3796.31 645.275   7
   4  -1  -3 3635.34 886.227   3
   4  -1  -3 3424.35 803.393   1
   4  -1  -2 10895.5 1550.98   3
   4  -1  -2 10857.3 1047.55   7
   4  -1  -2 10387.6 1433.39   1
   4  -1  -1 18.2978 239.449   1
   4  -1  -1 277.645 226.965   3
   4  -1  -1 183.619 184.737   7
   4  -1   0 15192.6 1813.64   3
   4  -1   0 14839.3 1024.98   7
   4  -1   0 13228.3 1597.39   1
   4  -1   1 591.582 370.457   3
   4  -1   1 582.580 192.735   7
   4  -1   2 13856.8 1756.05   3
   4  -1   3 4119.69 957.010   3
   4  -1   4 4063.23 948.388   3
   4  -1   5 7438.70 1265.61   3
   4  -1   6 2359.53 683.981   3
   4  -1   6 3267.07 786.623   4
   4  -1   7 7983.42 1300.04   3
   4  -1   7 8279.63 1242.15   4
   4  -1   8 2096.24 670.476   3
   4  -1   8 2665.33 705.858   4
   4  -1   9 11219.9 1600.31   3
   4  -1   9 11100.5 1530.08   4
   4  -1  10 241.477 288.671   3
   4  -1  10 244.972 254.332   4
   4  -1  11 2746.76 762.836   3
   4  -1  11 3123.20 816.482   4
   4  -1  12 818.683 474.331   3
   4  -1  12 474.918 410.675   4
   4  -1  13 110.577 148.381   3
   4  -1  13 578.149 373.155   4
   4  -1  14 168.740 194.898   3
   4  -1  14 670.693 446.837   4
   4  -1  15 1398.83 579.769   3
   4  -1  15 1195.32 582.362   4
   4  -1  16 1194.18 517.550   3
   4  -1  16 1476.22 707.055   4
   4  -1  17 1334.09 582.452   3
   4  -1  17 1116.39 565.558   4
   4  -1  18 559.896 378.079   3
   4  -1  18 312.978 284.815   4
   4  -1  19 1039.40 448.932   4
   4  -1  20 1543.22 746.898   4
   4  -1  21-146.167 257.477   4
   4  -1  22 617.811 473.294   4
   4  -1  23 290.886 470.034   4
   4  -1  24-70.3193 99.8300   4
   4  -1  25-56.8009 80.8142   4
   4   0 -23 1290.65 742.536   7
   4   0 -22 223.360 131.661   7
   4   0 -21 991.183 561.942   7
   4   0 -20 587.747 524.855   7
   4   0 -19 2240.66 941.950   7
   4   0 -18 479.245 289.307   7
   4   0 -17 953.810 548.013   7
   4   0 -16 2824.26 893.022   7
   4   0 -15 7012.54 1376.47   7
   4   0 -14 3671.09 962.510   7
   4   0 -13 1358.02 619.872   7
   4   0 -12 6177.09 1176.47   7
   4   0 -12 6455.52 1188.38   6
   4   0 -11 3066.26 828.979   7
   4   0 -11 3362.82 872.587   6
   4   0 -10 7054.36 1201.37   7
   4   0 -10 7716.60 1320.32   6
   4   0  -9 2631.69 691.334   7
   4   0  -9 2512.79 726.089   6
   4   0  -8 2001.75 593.191   7
   4   0  -8 3015.72 812.224   6
   4   0  -7 8384.96 1308.63   1
   4   0  -7 8472.02 1168.35   7
   4   0  -7 9505.48 1486.47   6
   4   0  -6 22103.0 2069.68   1
   4   0  -6 22750.8 1850.28   7
   4   0  -6 24848.2 2392.71   6
   4   0  -5 2142.57 674.352   3
   4   0  -5 2365.90 592.609   7
   4   0  -5 2190.34 672.208   1
   4   0  -5 2405.27 802.099   6
   4   0  -4 15990.0 1756.05   3
   4   0  -4 15938.0 1413.43   7
   4   0  -4 14952.6 1724.56   1
   4   0  -4 17826.0 1993.70   6
   4   0  -3 2860.16 713.842   1
   4   0  -3 3289.75 816.163   3
   4   0  -3 2863.53 587.071   7
   4   0  -3 3435.82 897.589   6
   4   0  -2 1814.63 670.113   3
   4   0  -2 2276.35 482.241   7
   4   0  -2 1807.55 504.120   1
   4   0  -2 2091.74 635.846   6
   4   0  -1 14010.7 1634.25   3
   4   0  -1 14417.0 1136.95   7
   4   0  -1 13864.1 1575.33   1
   4   0  -1 15805.1 1868.06   6
   4   0   0 592.531 369.472   1
   4   0   0 993.360 484.346   3
   4   0   0 538.680 192.232   7
   4   0   0 641.577 453.446   6
   4   0   1 19332.6 1930.72   3
   4   0   1 19521.9 1073.90   7
   4   0   1 19521.0 1900.18   1
   4   0   1 19224.2 2109.92   6
   4   0   2 1098.63 561.327   3
   4   0   2 865.919 186.608   7
   4   0   2 637.146 382.143   6
   4   0   3 19855.4 1981.87   3
   4   0   3 19794.6 2142.04   6
   4   0   4 5578.65 1071.39   3
   4   0   4 5780.98 923.733   4
   4   0   4 5652.29 1069.48   6
   4   0   5 12466.1 1577.30   3
   4   0   5 12895.4 1414.42   4
   4   0   5 13089.4 1723.14   6
   4   0   6 10350.2 1488.92   3
   4   0   6 11178.5 1332.80   4
   4   0   6 10394.2 1522.34   6
   4   0   7 8325.07 1305.64   3
   4   0   7 8996.45 1255.87   4
   4   0   7 8905.39 1436.82   6
   4   0   8 15098.7 1753.70   3
   4   0   8 15815.3 1709.99   4
   4   0   8 15862.2 1897.34   6
   4   0   9 1089.62 516.306   3
   4   0   9 1325.25 522.937   4
   4   0   9 1433.65 654.150   6
   4   0  10 1299.29 481.199   3
   4   0  10 1675.23 570.025   4
   4   0  10 1251.32 464.684   6
   4   0  11 2369.25 712.592   3
   4   0  11 2082.37 623.755   4
   4   0  11 2483.22 782.713   6
   4   0  12 1505.16 601.431   3
   4   0  12 1305.56 494.055   4
   4   0  12 2013.37 694.788   6
   4   0  13 998.255 525.229   3
   4   0  13 510.060 365.127   4
   4   0  13 930.913 362.799   6
   4   0  14 6355.67 1252.29   4
   4   0  14 6273.70 1173.16   6
   4   0  15 3591.35 938.794   4
   4   0  15 3957.77 930.488   6
   4   0  16 1813.42 688.312   4
   4   0  17 927.450 465.112   4
   4   0  18 1497.76 614.852   4
   4   0  19 624.125 431.208   4
   4   0  20 1172.57 548.425   4
   4   0  21 842.278 555.763   4
   4   0  22 248.985 316.587   4
   4   0  23 314.771 215.977   4
   4   0  24-114.379 374.641   4
   4   0  25 330.896 409.305   4
   4   0  26 18.2406 171.654   4
   4   1 -22-126.838 291.945   7
   4   1 -21-184.444 176.199   7
   4   1 -20 36.6015 37.7337   7
   4   1 -19 258.231 287.055   7
   4   1 -18 691.451 470.108   7
   4   1 -17 1772.80 789.702   7
   4   1 -16 5152.42 1231.59   7
   4   1 -15 1293.45 620.001   7
   4   1 -14 3029.79 885.355   7
   4   1 -14 2758.13 758.597   6
   4   1 -13 926.801 419.623   7
   4   1 -13 749.105 362.539   6
   4   1 -12 8675.95 1447.13   7
   4   1 -12 9339.26 1433.75   6
   4   1 -11 3006.99 833.450   7
   4   1 -11 3566.09 910.158   6
   4   1 -10 1871.28 640.619   7
   4   1 -10 1712.58 614.308   6
   4   1  -9 8831.77 1350.89   7
   4   1  -9 8435.14 1345.93   6
   4   1  -8 3215.49 792.339   7
   4   1  -8 3229.17 853.265   6
   4   1  -7 16866.8 1748.67   7
   4   1  -7 17479.2 1986.40   6
   4   1  -6 451.304 264.433   7
   4   1  -6 131.492 260.846   1
   4   1  -6 38.7982 182.096   6
   4   1  -5 5105.59 876.970   7
   4   1  -5 4669.64 996.201   6
   4   1  -5 4137.85 840.487   1
   4   1  -4 1310.08 440.680   7
   4   1  -4 911.669 347.910   1
   4   1  -4 1048.58 472.375   6
   4   1  -3 15106.8 1418.02   7
   4   1  -3 13952.6 1546.65   1
   4   1  -3 14422.7 1732.44   6
   4   1  -2 7029.32 923.832   7
   4   1  -2 6168.56 1042.98   1
   4   1  -2 7188.41 1238.14   6
   4   1  -1 7707.76 913.830   7
   4   1  -1 7385.68 1093.44   1
   4   1  -1 7652.36 1262.09   6
   4   1   0 5267.46 734.716   7
   4   1   0 4376.62 826.417   1
   4   1   0 4307.57 921.270   6
   4   1   1 4514.91 651.524   7
   4   1   1 4377.97 853.916   1
   4   1   1 4102.20 926.482   6
   4   1   2 20096.7 1274.08   7
   4   1   2 18993.2 2063.58   6
   4   1   3 3847.38 710.757   4
   4   1   3 3514.05 877.761   6
   4   1   3 3481.41 495.284   7
   4   1   4 22172.4 1133.02   7
   4   1   4 24209.2 1801.68   4
   4   1   4 23667.7 2216.13   6
   4   1   5 4753.54 468.972   7
   4   1   5 5513.90 884.902   4
   4   1   5 5206.64 1062.99   6
   4   1   6 23422.5 1862.60   4
   4   1   6 19968.2 2107.73   6
   4   1   7 5829.87 964.312   4
   4   1   7 5545.10 1068.23   6
   4   1   8 5174.21 912.989   4
   4   1   8 4543.80 899.979   6
   4   1   9 964.017 439.181   4
   4   1   9 1027.58 435.597   6
   4   1  10 5487.58 989.279   4
   4   1  10 5918.09 1148.57   6
   4   1  11 8723.00 1273.40   4
   4   1  11 9094.49 1495.00   6
   4   1  12 1998.54 615.157   4
   4   1  12 1481.76 565.856   6
   4   1  13 3263.03 814.125   4
   4   1  13 3081.37 830.866   6
   4   1  14 3100.58 814.223   4
   4   1  14 3775.22 923.038   6
   4   1  15 1420.04 549.649   4
   4   1  15 1171.48 532.179   6
   4   1  16 1323.36 630.938   4
   4   1  16 1548.81 566.171   6
   4   1  17 2130.67 732.788   4
   4   1  17 2188.13 689.689   6
   4   1  18 2922.27 898.531   4
   4   1  18 3006.17 820.812   6
   4   1  19 876.171 511.604   4
   4   1  20 742.405 399.287   4
   4   1  21-215.758 381.284   4
   4   1  22 402.588 282.949   4
   4   1  23-49.9943 248.847   4
   4   1  24 481.667 355.662   4
   4   1  25 1381.40 700.195   4
   4   1  26-452.837 465.893   4
   4   2 -21 338.037 263.456   7
   4   2 -20-74.2955 160.144   7
   4   2 -19 1012.78 632.991   7
   4   2 -18 704.647 426.350   7
   4   2 -17 373.584 302.346   7
   4   2 -16 2006.56 809.151   7
   4   2 -15 4347.28 1155.01   7
   4   2 -14 660.503 486.651   7
   4   2 -14 462.985 335.880   6
   4   2 -13 9882.29 1634.29   7
   4   2 -13 9796.45 1497.91   6
   4   2 -12 1539.17 671.944   7
   4   2 -12 1502.78 534.231   6
   4   2 -11 4000.30 999.016   7
   4   2 -11 4144.61 957.312   6
   4   2 -10 3233.47 853.944   7
   4   2  -9 1702.03 632.931   7
   4   2  -8 3179.46 822.857   7
   4   2  -7-23.4925 106.674   7
   4   2  -6 771.177 397.406   1
   4   2  -6 242.119 120.928   7
   4   2  -5 3426.21 773.388   7
   4   2  -5 3182.68 740.603   1
   4   2  -4 19665.7 1804.55   7
   4   2  -4 17770.8 1739.04   1
   4   2  -3 2216.97 594.151   1
   4   2  -2 13905.9 1496.27   1
   4   2  -1 8670.97 1158.25   1
   4   2   0 11192.0 1289.94   1
   4   2   3 9717.97 1022.53   4
   4   2   4 1875.02 469.334   4
   4   2   5 17243.4 1458.59   4
   4   2   6 11096.6 1210.16   4
   4   2   7 2707.38 627.122   4
   4   2   8 4634.09 843.863   4
   4   2   9 3346.52 705.915   4
   4   2  10 4913.46 955.013   4
   4   2  11 4997.13 927.788   4
   4   2  12 341.932 291.685   4
   4   2  13 3958.92 925.079   4
   4   2  14 2239.92 650.578   4
   4   2  15 1992.53 617.078   4
   4   2  16 2744.62 808.110   6
   4   2  16 2093.78 695.140   4
   4   2  17 5231.46 1136.62   4
   4   2  17 6002.15 1184.79   6
   4   2  18 3037.41 842.053   6
   4   2  18 2597.67 805.939   4
   4   2  19 1489.14 633.119   4
   4   2  20 660.644 419.246   4
   4   2  21 545.552 477.885   4
   4   2  22 629.524 415.739   4
   4   2  23 25.9933 183.828   4
   4   2  24 469.568 466.712   4
   4   2  25-249.035 444.218   4
   4   2  26 126.381 264.930   4
   4   3 -20 366.204 412.546   7
   4   3 -19 190.914 272.115   7
   4   3 -18-305.219 261.078   7
   4   3 -17 674.061 493.296   7
   4   3 -16 1562.81 710.534   7
   4   3 -15 1411.10 693.253   7
   4   3 -14 916.177 510.830   7
   4   3 -13 1409.13 665.800   7
   4   3 -12 3335.64 1057.08   7
   4   3 -11 957.194 507.844   7
   4   3 -10 5390.89 1193.63   7
   4   3  -9 293.064 373.306   7
   4   3  -8 1475.19 605.468   7
   4   3  -6-45.1274 154.448   1
   4   3  -5 5621.43 961.528   1
   4   3  -4 2781.23 654.593   1
   4   3  -3 8246.74 1101.02   1
   4   3  -2 3473.78 710.472   1
   4   3  -1 11877.7 1279.03   1
   4   3   0 2144.64 553.194   1
   4   3   5 2672.76 545.777   4
   4   3   6 7707.79 971.738   4
   4   3   7 1585.82 489.844   4
   4   3   8 7488.28 1027.81   4
   4   3   9 7073.67 1036.70   4
   4   3  10 2636.08 660.617   4
   4   3  11 2271.97 641.842   4
   4   3  12 473.546 321.728   4
   4   3  13 2400.40 656.331   4
   4   3  14 1508.47 611.797   4
   4   3  15 3157.07 864.144   4
   4   3  16 3558.40 911.322   4
   4   3  17 914.829 507.991   4
   4   3  18 3403.30 945.277   4
   4   3  19 316.185 279.458   4
   4   3  20 1100.62 572.043   4
   4   3  21 97.0025 210.032   4
   4   3  22 580.133 567.259   4
   4   3  23-625.229 518.840   4
   4   3  24-336.493 370.000   4
   4   3  25-553.665 410.811   4
   4   4 -18 1186.60 689.821   7
   4   4 -17 701.258 634.829   7
   4   4 -16 1366.95 806.333   7
   4   4 -15 243.736 308.572   7
   4   4 -14 498.493 410.419   7
   4   4 -13 382.274 448.247   7
   4   4 -12 100.303 142.092   7
   4   4 -11 1191.90 597.186   7
   4   4  11-200.024 233.542   4
   4   4  12 3573.98 850.558   4
   4   4  13 1844.76 598.793   4
   4   4  14 1848.18 665.789   4
   4   4  15 1126.25 597.022   4
   4   4  16 950.335 489.818   4
   4   4  17 403.197 447.313   4
   4   4  18 95.3745 211.465   4
   4   4  19 1610.96 671.000   4
   4   4  20-331.137 340.815   4
   4   4  21 869.279 545.712   4
   4   4  22 477.991 414.397   4
   4   4  23 178.559 285.263   4
   4   4  24 53.3643 136.627   4
   4   5 -15 201.370 417.157   7
   4   5 -14-196.984 195.909   7
   4   5 -13 1423.29 807.410   7
   4   5  22 148.837 339.693   4
   4   5  23 153.046 233.538   4
   5  -6  -1-76.5925 175.828   2
   5  -6   0-77.7761 178.179   2
   5  -5 -11-3.54626 38.8649   3
   5  -5 -10 26.0637 319.932   3
   5  -5  -9-134.220 242.360   3
   5  -5  -8 906.560 665.145   3
   5  -5  -7 464.766 581.063   3
   5  -5  -6-17.1644 100.031   3
   5  -5  -5 205.593 359.715   3
   5  -5  -4 119.506 150.943   3
   5  -5  -3 95.0097 172.507   3
   5  -5  -2 141.555 246.067   2
   5  -5  -2 286.528 378.398   3
   5  -5  -1 234.352 355.520   2
   5  -5  -1 153.469 170.655   3
   5  -5   0 0.17036 107.127   2
   5  -5   0 396.562 456.424   3
   5  -5   1 99.2169 277.177   2
   5  -5   1 954.188 635.659   3
   5  -5   2 273.602 288.418   2
   5  -5   2 247.437 377.668   3
   5  -5   3-28.6952 173.103   3
   5  -5   3-387.207 386.031   2
   5  -5   4 257.944 426.086   3
   5  -5   4 0.17842 136.519   2
   5  -5   5 370.204 465.658   3
   5  -5   5-443.425 417.622   2
   5  -5   6-199.701 222.930   3
   5  -5   6-437.490 417.529   2
   5  -5   7 138.042 75.8321   3
   5  -5   8 64.1402 290.219   3
   5  -5   9 197.825 295.060   3
   5  -4 -14 200.053 288.269   1
   5  -4 -13 168.514 434.322   1
   5  -4 -12 1262.24 717.698   3
   5  -4 -12 925.526 573.480   1
   5  -4 -11 363.780 389.978   1
   5  -4 -11 363.578 366.786   3
   5  -4 -10 0.15081 108.821   1
   5  -4 -10 98.3117 89.9781   3
   5  -4  -9 0.14837 293.238   1
   5  -4  -9 112.760 131.228   3
   5  -4  -8 445.281 520.324   1
   5  -4  -8 725.552 420.201   3
   5  -4  -7 279.817 394.662   1
   5  -4  -7 343.500 488.205   3
   5  -4  -6-532.573 481.327   3
   5  -4  -5 1591.01 811.873   3
   5  -4  -4-74.6667 243.439   3
   5  -4  -3 492.329 427.574   3
   5  -4  -2 317.021 441.547   3
   5  -4  -1 1752.61 899.199   3
   5  -4   0 297.461 385.700   3
   5  -4   1-80.6925 483.656   3
   5  -4   2 328.087 446.056   3
   5  -4   3 911.836 776.368   3
   5  -4   4-247.746 252.765   3
   5  -4   5 602.861 389.352   3
   5  -4   6 270.087 240.422   3
   5  -4   7 973.902 662.786   3
   5  -4   8 131.217 227.141   3
   5  -4   9 258.984 312.038   3
   5  -4  10 322.159 532.249   3
   5  -4  11 369.723 493.926   3
   5  -4  12 631.246 540.811   3
   5  -4  13 143.232 440.041   3
   5  -4  14 938.083 718.501   3
   5  -4  15 525.788 440.882   3
   5  -4  16 309.954 554.604   3
   5  -4  17 201.269 270.628   3
   5  -3 -16 386.438 425.332   1
   5  -3 -15 451.870 411.628   1
   5  -3 -14 245.475 437.265   1
   5  -3 -13 1172.77 661.409   1
   5  -3 -12 41.9550 115.313   1
   5  -3 -12-295.145 309.135   3
   5  -3 -11 179.715 122.499   3
   5  -3 -11 0.14270 157.694   1
   5  -3 -10 606.087 484.801   3
   5  -3 -10 271.845 256.477   1
   5  -3  -9 2004.47 809.003   3
   5  -3  -9 1452.82 660.016   1
   5  -3  -8 1080.51 647.759   3
   5  -3  -8 764.712 544.143   1
   5  -3  -7 1049.59 574.838   1
   5  -3  -7 1177.28 642.031   3
   5  -3  -6 449.546 294.133   1
   5  -3  -6 573.427 476.595   3
   5  -3  -5 586.443 417.741   1
   5  -3  -5 1162.93 668.873   3
   5  -3  -4 1110.19 728.960   3
   5  -3  -3-287.346 369.081   3
   5  -3  -2 585.913 442.448   3
   5  -3  -1 1178.68 614.980   3
   5  -3   0 557.978 611.915   3
   5  -3   1 1331.79 701.508   3
   5  -3   2 240.600 333.470   3
   5  -3   3 942.360 591.579   3
   5  -3   4 125.252 349.547   3
   5  -3   5 403.671 432.235   3
   5  -3   6 529.034 439.565   3
   5  -3   7 777.441 516.129   3
   5  -3   8 853.621 555.198   3
   5  -3   9 573.817 491.334   3
   5  -3  10 318.115 304.674   3
   5  -3  11-202.102 250.538   3
   5  -3  12 403.500 434.711   3
   5  -3  13 746.636 572.459   3
   5  -3  14 408.316 445.093   3
   5  -3  15 141.672 325.461   3
   5  -3  16 24.6440 176.469   3
   5  -3  16 1047.09 612.875   4
   5  -3  17 258.806 364.647   3
   5  -3  17 354.469 370.600   4
   5  -3  18 65.7192 268.646   3
   5  -3  18 928.133 570.232   4
   5  -2 -20 397.049 385.357   7
   5  -2 -19 742.054 585.624   7
   5  -2 -18 361.636 460.186   7
   5  -2 -17 401.794 484.922   1
   5  -2 -17 220.737 323.117   7
   5  -2 -16-339.792 335.293   1
   5  -2 -16 534.806 449.179   7
   5  -2 -15 1464.49 636.285   7
   5  -2 -15 1825.69 852.311   1
   5  -2 -14-111.073 243.343   1
   5  -2 -14 159.990 271.491   7
   5  -2 -13 1570.76 714.385   1
   5  -2 -13 1680.83 690.848   3
   5  -2 -13 2087.99 737.741   7
   5  -2 -12 910.919 529.580   3
   5  -2 -12 1027.97 576.679   1
   5  -2 -11 921.119 454.838   3
   5  -2 -11 999.207 591.026   1
   5  -2 -10 4265.40 1149.34   1
   5  -2 -10 4412.20 1139.46   3
   5  -2  -9 2287.12 798.972   1
   5  -2  -9 2488.10 856.082   3
   5  -2  -8 3227.95 991.948   3
   5  -2  -8 3143.91 931.928   1
   5  -2  -7 437.988 372.518   3
   5  -2  -7 821.854 458.788   1
   5  -2  -6 6618.35 1463.87   3
   5  -2  -6 6642.77 1334.20   1
   5  -2  -5 1245.31 572.874   1
   5  -2  -5 887.260 619.741   3
   5  -2  -4 524.052 352.556   1
   5  -2  -4 948.406 512.964   3
   5  -2  -3 2553.70 793.856   1
   5  -2  -3 3339.62 1024.27   3
   5  -2  -2 552.496 474.768   3
   5  -2  -1 2692.74 910.285   3
   5  -2   0 2239.27 752.574   3
   5  -2   1 609.143 469.556   3
   5  -2   2 4739.16 1247.76   3
   5  -2   3 1053.02 651.284   3
   5  -2   4 1088.57 523.858   3
   5  -2   5 392.569 246.965   3
   5  -2   6 1192.07 643.092   3
   5  -2   7 705.132 524.005   3
   5  -2   8 428.340 412.714   3
   5  -2   9 2085.29 775.198   3
   5  -2  10 289.799 205.363   3
   5  -2  11 1301.22 704.144   3
   5  -2  12 574.309 389.566   3
   5  -2  12 226.014 345.028   4
   5  -2  13 365.549 331.221   3
   5  -2  13 1259.07 565.128   4
   5  -2  14 171.628 325.402   3
   5  -2  14 464.532 430.413   4
   5  -2  15 336.717 366.508   3
   5  -2  15 253.431 307.890   4
   5  -2  16 79.8625 143.304   3
   5  -2  16 612.126 499.156   4
   5  -2  17 313.163 272.608   3
   5  -2  17 332.656 437.500   4
   5  -2  18 527.923 380.951   3
   5  -2  18 728.474 557.275   4
   5  -2  19 314.970 548.982   4
   5  -2  20 694.629 528.601   4
   5  -1 -20 386.385 477.235   7
   5  -1 -19-107.274 172.271   7
   5  -1 -18 395.140 447.743   7
   5  -1 -17 292.307 293.002   7
   5  -1 -16 666.045 532.831   7
   5  -1 -15 973.203 586.618   1
   5  -1 -15 577.482 423.195   7
   5  -1 -14 1480.67 692.476   1
   5  -1 -14 1558.34 681.279   7
   5  -1 -13 1111.97 618.628   1
   5  -1 -13 1774.69 689.271   7
   5  -1 -12 3316.24 932.732   7
   5  -1 -12 3782.82 1087.07   1
   5  -1 -11 2177.23 789.216   1
   5  -1 -11 2129.23 679.680   7
   5  -1 -10 2324.57 702.627   7
   5  -1 -10 2984.80 931.486   1
   5  -1  -9 2129.07 749.947   3
   5  -1  -9 2293.25 798.236   1
   5  -1  -9 2050.89 608.297   7
   5  -1  -8 1861.51 704.953   1
   5  -1  -8 1997.89 729.635   3
   5  -1  -7 384.103 297.023   1
   5  -1  -7 1155.84 556.816   3
   5  -1  -6 4299.12 1086.75   3
   5  -1  -6 3766.37 955.334   1
   5  -1  -5 3576.17 986.456   3
   5  -1  -5 3282.44 947.999   1
   5  -1  -4 5352.10 1221.91   3
   5  -1  -4 4959.84 1164.93   1
   5  -1  -3 5981.63 1284.53   3
   5  -1  -3 4830.40 1134.44   1
   5  -1  -2 3333.44 909.203   1
   5  -1  -2 4128.98 1094.89   3
   5  -1  -1 1906.86 721.038   3
   5  -1   0 3146.57 973.029   3
   5  -1   1 3502.17 1016.45   3
   5  -1   2 1914.53 779.845   3
   5  -1   3 2979.10 924.412   3
   5  -1   4 2913.63 883.622   3
   5  -1   5 4443.26 1159.51   3
   5  -1   6 1276.78 555.039   3
   5  -1   7 4918.36 1205.86   3
   5  -1   8 1253.87 610.487   3
   5  -1   9 1694.31 715.905   3
   5  -1   9 1880.46 705.620   4
   5  -1  10 1043.96 594.929   3
   5  -1  10 837.425 467.710   4
   5  -1  11 249.823 275.782   3
   5  -1  11 776.101 529.209   4
   5  -1  12 1691.97 703.241   3
   5  -1  12 1781.40 635.970   4
   5  -1  13-39.0112 166.423   3
   5  -1  13-99.2301 143.393   4
   5  -1  14 179.048 156.286   3
   5  -1  14 344.410 349.857   4
   5  -1  15 191.194 268.503   3
   5  -1  15 588.625 518.588   4
   5  -1  16 1976.04 798.857   3
   5  -1  16 2804.24 881.515   4
   5  -1  17 583.336 444.625   3
   5  -1  17 443.764 498.956   4
   5  -1  18 690.709 486.823   3
   5  -1  18-151.531 195.550   4
   5  -1  19 448.608 451.951   4
   5  -1  20-109.670 367.138   4
   5  -1  21 589.817 460.004   4
   5  -1  22-46.5776 213.019   4
   5   0 -20 273.271 455.366   7
   5   0 -19 832.892 597.246   7
   5   0 -18 500.969 433.402   7
   5   0 -17 935.434 591.661   7
   5   0 -16 88.2905 142.934   7
   5   0 -15 2436.98 864.548   7
   5   0 -14 578.889 481.704   7
   5   0 -13 745.120 423.695   7
   5   0 -13 1298.62 617.099   1
   5   0 -12 1207.36 511.806   7
   5   0 -12 1681.34 772.299   1
   5   0 -11 2701.98 784.365   7
   5   0 -11 2888.63 964.743   1
   5   0 -10 3910.20 1031.19   1
   5   0 -10 3517.12 864.704   7
   5   0 -10 4390.24 1110.97   6
   5   0  -9 1363.17 552.729   7
   5   0  -9 1439.47 629.057   1
   5   0  -9 1458.90 691.061   6
   5   0  -8 3533.78 828.351   7
   5   0  -8 3154.10 872.912   1
   5   0  -8 3956.47 1130.62   6
   5   0  -7 2760.93 814.882   1
   5   0  -7 3352.24 778.374   7
   5   0  -7 3409.48 1009.02   6
   5   0  -6 2235.58 786.460   1
   5   0  -6 2967.74 965.993   6
   5   0  -5 4795.40 1040.83   1
   5   0  -5 5839.43 1328.65   6
   5   0  -4 54.9903 332.186   1
   5   0  -4 362.537 163.310   6
   5   0  -3 2618.71 753.752   1
   5   0  -3 2993.68 937.465   6
   5   0  -2 2992.07 844.691   1
   5   0  -2 3692.31 1058.23   6
   5   0  -1 6505.03 1245.35   1
   5   0  -1 7201.01 1435.67   6
   5   0   0 1544.51 711.314   6
   5   0   1 5921.17 1281.59   3
   5   0   1 6371.41 1363.05   6
   5   0   2 2933.74 864.628   3
   5   0   2 2780.46 853.846   6
   5   0   3 2396.86 842.021   3
   5   0   3 1933.44 769.803   6
   5   0   4 4332.02 1051.17   3
   5   0   4 5596.46 1307.47   6
   5   0   5 2029.31 675.200   3
   5   0   5 2253.37 757.316   6
   5   0   6 4719.33 1109.13   3
   5   0   6 5225.37 1283.91   6
   5   0   7 1142.32 561.308   3
   5   0   7 1516.27 531.682   4
   5   0   7 503.195 318.400   6
   5   0   8 4480.83 1091.77   3
   5   0   8 5023.89 1022.35   4
   5   0   8 5307.90 1260.61   6
   5   0   9 309.953 417.112   4
   5   0   9 9.30194 100.218   6
   5   0  10 2977.66 826.200   4
   5   0  10 3273.58 965.760   6
   5   0  11 1984.39 679.488   4
   5   0  11 1898.39 733.900   6
   5   0  12 994.060 576.122   4
   5   0  12 1111.44 620.893   6
   5   0  13 1256.82 588.318   4
   5   0  13 1082.73 532.844   6
   5   0  14 633.765 411.881   4
   5   0  14 650.898 436.199   6
   5   0  15 1724.33 726.005   4
   5   0  16 1173.44 589.989   4
   5   0  17 351.203 348.794   4
   5   0  18 217.834 351.680   4
   5   0  19 1007.48 527.089   4
   5   0  20 146.790 118.959   4
   5   0  21-210.958 281.375   4
   5   0  22 339.150 389.253   4
   5   0  23 559.472 463.702   4
   5   1 -20 823.165 658.034   7
   5   1 -19 1221.95 736.461   7
   5   1 -18 419.872 495.331   7
   5   1 -17 1153.22 675.191   7
   5   1 -16 773.663 496.180   7
   5   1 -15-144.584 166.458   7
   5   1 -14 1327.56 563.575   7
   5   1 -13 78.8558 123.048   7
   5   1 -13 633.240 439.667   6
   5   1 -12 3812.34 975.437   7
   5   1 -12 4543.81 1143.19   1
   5   1 -12 4005.65 1079.88   6
   5   1 -11 3405.80 993.839   1
   5   1 -11 3411.29 891.503   7
   5   1 -11 3757.18 1039.01   6
   5   1 -10 2609.85 799.939   7
   5   1 -10 2027.31 768.578   1
   5   1 -10 1941.00 781.975   6
   5   1  -9 4020.38 1044.49   1
   5   1  -9 3769.99 915.243   7
   5   1  -9 3851.06 1012.42   6
   5   1  -8 1468.51 552.432   7
   5   1  -8 1563.09 642.130   1
   5   1  -8 1456.24 643.868   6
   5   1  -7 4054.55 1008.58   1
   5   1  -7 3745.13 837.403   7
   5   1  -7 4207.12 1091.30   6
   5   1  -6 1196.64 543.857   1
   5   1  -6 917.182 416.200   7
   5   1  -6 1146.83 502.609   6
   5   1  -5 1961.98 591.751   7
   5   1  -5 1804.82 673.102   1
   5   1  -5 2477.00 829.191   6
   5   1  -4 2295.89 685.121   1
   5   1  -4 3040.31 927.808   6
   5   1  -3 2535.54 773.648   1
   5   1  -3 2697.24 888.982   6
   5   1  -2 11765.4 1638.42   1
   5   1  -2 11158.5 1807.35   6
   5   1  -1 510.389 299.994   1
   5   1  -1 570.693 424.071   6
   5   1   0 5939.05 1315.27   6
   5   1   1 1612.69 649.495   6
   5   1   2 10007.9 1657.91   6
   5   1   3 3818.94 1021.30   6
   5   1   4 4303.89 1134.61   6
   5   1   5 2357.60 835.255   6
   5   1   6 1932.27 621.304   4
   5   1   6 1784.56 671.972   6
   5   1   7 4551.32 933.142   4
   5   1   7 4800.21 1167.25   6
   5   1   8 568.933 339.078   4
   5   1   8 980.822 564.753   6
   5   1   9 4922.20 1002.13   4
   5   1   9 4219.13 1128.59   6
   5   1  10 2597.20 791.411   4
   5   1  10 3148.36 921.987   6
   5   1  11 3581.04 907.983   4
   5   1  11 4357.82 1125.17   6
   5   1  12 2335.76 741.103   4
   5   1  12 2628.07 852.198   6
   5   1  13 1317.96 588.316   4
   5   1  13 1274.96 596.601   6
   5   1  14 525.852 371.156   4
   5   1  14 291.557 289.688   6
   5   1  15 934.120 510.035   4
   5   1  15 990.994 604.709   6
   5   1  16 1346.50 596.248   4
   5   1  16 2131.27 804.562   6
   5   1  17 157.063 217.105   4
   5   1  17 840.116 526.726   6
   5   1  18 1214.56 690.628   4
   5   1  18 1081.50 624.790   6
   5   1  19 1062.30 540.247   4
   5   1  20 418.621 474.988   4
   5   1  21 294.798 60.8523   4
   5   1  22 40.6893 117.526   4
   5   1  23-117.591 294.569   4
   5   2 -18 58.8728 308.367   7
   5   2 -17 430.648 461.547   7
   5   2 -16 74.2721 213.898   7
   5   2 -15 867.260 661.727   7
   5   2 -14 78.8944 221.636   7
   5   2 -13 1279.46 671.066   7
   5   2 -13 1527.07 706.921   6
   5   2 -12 497.338 258.682   7
   5   2 -12 527.430 354.144   6
   5   2 -11 3330.16 935.402   1
   5   2 -11 2810.84 898.547   7
   5   2 -11 3270.02 966.327   6
   5   2 -10 2426.87 845.752   1
   5   2 -10 2111.92 718.934   7
   5   2 -10 2192.93 794.548   6
   5   2  -9 980.468 549.633   1
   5   2  -9 669.067 400.733   7
   5   2  -9 965.461 493.235   6
   5   2  -8 3217.85 861.452   7
   5   2  -8 2939.80 912.950   6
   5   2  -8 2232.59 725.093   1
   5   2  -7 505.197 317.450   1
   5   2  -7 279.038 70.0007   7
   5   2  -7 366.757 309.462   6
   5   2  -6 5286.68 1072.66   7
   5   2  -6 4625.38 1034.20   1
   5   2  -6 5754.78 1292.64   6
   5   2  -5 1957.27 651.111   7
   5   2  -5 2068.95 674.295   1
   5   2  -5 2234.08 786.182   6
   5   2  -4 4321.99 912.150   7
   5   2  -4 3919.04 915.374   1
   5   2  -4 3695.41 1082.30   6
   5   2  -3 1989.46 597.325   1
   5   2  -3 2272.44 641.537   7
   5   2  -3 2839.18 874.672   6
   5   2  -2 737.445 421.385   1
   5   2  -1 1019.85 456.679   1
   5   2   5 2895.57 670.188   4
   5   2   6 209.302 197.029   4
   5   2   7 5974.61 1036.59   4
   5   2   8 4657.60 949.227   4
   5   2   8 4913.14 1205.03   6
   5   2   9 138.266 180.212   4
   5   2   9-156.669 290.425   6
   5   2  10 10778.5 1493.82   4
   5   2  10 9579.05 1656.96   6
   5   2  11 1208.78 521.942   4
   5   2  11 1156.63 587.719   6
   5   2  12 1079.78 478.159   4
   5   2  12 895.211 516.561   6
   5   2  13 1004.33 467.764   4
   5   2  13 909.052 514.616   6
   5   2  14 1628.96 648.699   4
   5   2  14 1140.62 568.439   6
   5   2  15 1403.88 624.188   4
   5   2  15 1032.97 560.771   6
   5   2  16 506.375 394.124   4
   5   2  16 427.818 360.449   6
   5   2  17 869.778 494.709   4
   5   2  17 1318.12 612.399   6
   5   2  18 651.840 424.484   4
   5   2  18 267.341 267.803   6
   5   2  19 218.038 246.843   4
   5   2  20 106.426 189.925   4
   5   2  21-2.00827 347.455   4
   5   2  22 710.091 528.108   4
   5   2  23 407.708 422.881   4
   5   3 -17 22.4024 191.467   7
   5   3 -16 1530.97 854.489   7
   5   3 -15 654.278 565.302   7
   5   3 -14 618.359 498.660   7
   5   3 -13 326.694 371.467   7
   5   3 -13 124.297 212.990   6
   5   3 -12 677.835 479.690   7
   5   3 -12 551.570 397.233   1
   5   3 -12 861.837 511.308   6
   5   3 -11 1154.85 554.799   1
   5   3 -11 1685.21 715.665   7
   5   3 -11 1245.22 587.616   6
   5   3 -10 582.282 368.665   7
   5   3 -10 705.214 461.973   1
   5   3  -9 994.785 550.894   1
   5   3  -9 922.134 561.995   7
   5   3  -8 253.030 64.7364   7
   5   3  -8 272.716 286.388   1
   5   3  -7 2594.01 793.400   1
   5   3  -7 2817.80 884.477   7
   5   3  -6 458.420 401.344   7
   5   3  -6 26.9723 92.0251   1
   5   3  -5 3903.90 1002.75   7
   5   3  -5 3870.55 901.624   1
   5   3  -4 236.772 193.530   1
   5   3  -4 142.148 233.665   7
   5   3  -3 1824.79 589.514   1
   5   3  -3 1699.22 631.853   7
   5   3  -2 358.623 207.799   1
   5   3  12 453.388 345.844   4
   5   3  13 1975.02 670.706   4
   5   3  14 1265.89 521.443   4
   5   3  15 1220.64 558.779   4
   5   3  16 567.637 402.352   4
   5   3  17 614.182 426.893   6
   5   3  17 180.801 216.657   4
   5   3  18-11.1227 216.116   4
   5   3  18-275.462 319.480   6
   5   3  19 919.616 560.180   4
   5   3  20 502.093 441.925   4
   5   3  21 74.3095 190.789   4
   5   3  22-170.160 235.965   4
   5   3  23 413.250 477.208   4
   5   4 -14 722.799 560.188   7
   5   4 -13 322.002 493.205   7
   5   4 -12 102.598 185.381   7
   5   4 -11 2053.11 948.500   7
   5   4 -10 511.541 423.716   7
   5   4  -9 641.021 440.071   7
   5   4  -8 830.005 454.367   7
   5   4  -7 197.648 344.049   7
   5   5 -11 651.527 657.650   7
   5   5 -10 294.740 427.538   7
   5   5  -9-98.0758 186.631   7
   6  -3 -11 258.098 444.712   3
   6  -3 -10 0.18681 100.225   3
   6  -3  -9 284.140 449.282   3
   6  -3  -8 352.928 467.737   3
   6  -3  -7 418.883 517.592   3
   6  -3  -7 224.330 358.642   1
   6  -3  -6 627.259 546.576   3
   6  -3  -5-385.733 461.998   3
   6  -3  -4 894.854 593.793   3
   6  -3  -3 60.2723 30.3980   3
   6  -3  -2 1100.31 708.682   3
   6  -3  -1 219.047 327.017   3
   6  -3   0-113.619 415.841   3
   6  -3   1 231.560 315.041   3
   6  -3   2 21.7718 249.942   3
   6  -3   3 144.193 94.1049   3
   6  -3   4 313.009 522.106   3
   6  -3   5 1130.69 747.768   3
   6  -3   6 107.597 220.357   3
   6  -3   7 1317.93 831.863   3
   6  -3   8 705.818 681.082   3
   6  -3   9-371.281 395.357   3
   6  -3  10 61.3339 331.361   3
   6  -3  11-287.018 429.791   3
   6  -3  12 146.554 351.016   3
   6  -2 -10 401.276 474.262   3
   6  -2 -10-45.4219 270.145   1
   6  -2  -9 208.497 269.996   3
   6  -2  -9 884.588 601.572   1
   6  -2  -8 298.515 454.831   1
   6  -2  -8 1128.13 702.384   3
   6  -2  -7 150.422 193.854   1
   6  -2  -7 233.784 286.096   3
   6  -2  -6 84.8442 128.845   1
   6  -2  -6 124.362 140.145   3
   6  -2  -5 359.239 370.451   3
   6  -2  -5 338.375 367.630   1
   6  -2  -4 746.687 643.418   3
   6  -2  -3 540.284 487.673   3
   6  -2  -2 104.633 213.461   3
   6  -2  -1 2449.59 986.631   3
   6  -2   0 761.544 646.258   3
   6  -2   1 1269.61 729.730   3
   6  -2   2 444.152 359.388   3
   6  -2   3 302.327 276.867   3
   6  -2   4 613.081 578.645   3
   6  -2   5 948.437 680.306   3
   6  -2   6 313.969 535.732   3
   6  -2   7 1115.49 729.391   3
   6  -2   8 237.967 390.476   3
   6  -2   9 526.062 547.812   3
   6  -2  10-146.737 294.838   3
   6  -2  11 275.817 373.200   3
   6  -2  12-163.050 249.919   3
   6  -2  13 370.515 526.531   3
   6  -2  14 491.282 554.000   3
   6  -2  15-136.330 225.541   3
   6  -2  16 156.757 420.214   3
   6  -2  17 0.16888 242.751   3
   6  -2  18 346.513 354.591   3
   6  -1 -12-235.985 311.803   1
   6  -1 -11 892.880 617.776   1
   6  -1 -10 42.1896 118.816   1
   6  -1  -9 2057.16 827.767   1
   6  -1  -8 262.422 202.206   1
   6  -1  -7 1249.04 639.989   1
   6  -1  -6 770.936 524.061   1
   6  -1  -5 249.492 320.839   1
   6  -1  -4 3028.14 1036.49   3
   6  -1  -4 2024.12 777.175   1
   6  -1  -3 795.945 653.580   3
   6  -1  -2 1327.22 667.309   3
   6  -1  -1 2490.53 959.123   3
   6  -1   0 1460.05 782.560   3
   6  -1   1 82.3980 340.856   3
   6  -1   2 1308.21 717.828   3
   6  -1   3 1101.08 645.975   3
   6  -1   4 341.325 352.188   3
   6  -1   5 602.149 511.160   3
   6  -1   6 1163.37 674.707   3
   6  -1   7 155.338 284.135   3
   6  -1   8 27.8393 218.796   3
   6  -1   9 843.877 662.180   3
   6  -1  10 898.206 626.417   3
   6  -1  11 977.891 681.877   3
   6  -1  12 876.371 613.515   3
   6  -1  13 500.492 512.844   3
   6  -1  13-16.7519 200.240   4
   6  -1  14 2.53138 187.462   3
   6  -1  14 745.730 620.005   4
   6  -1  15 381.252 472.992   4
   6  -1  16 373.327 477.138   4
   6  -1  17 429.546 284.192   4
   6   0 -13 778.131 527.315   1
   6   0 -12-152.621 244.872   1
   6   0 -11 665.699 562.255   1
   6   0 -10 1762.24 760.753   1
   6   0  -9 300.439 384.782   1
   6   0  -8 1082.03 635.627   1
   6   0  -7 765.470 577.981   1
   6   0  -6 2532.80 853.478   1
   6   0  -6 3007.93 1062.96   6
   6   0  -5 1260.46 580.577   1
   6   0  -5 1823.84 817.756   6
   6   0  -4 1391.07 645.883   1
   6   0  -4 1843.93 800.674   6
   6   0  -3 1573.53 650.057   1
   6   0  -3 1794.21 855.413   6
   6   0  -2 2763.84 1054.06   6
   6   0  -1 1795.31 806.995   6
   6   0   0 1197.70 798.122   6
   6   0   1 866.008 640.235   6
   6   0   2 2215.26 918.755   6
   6   0   3 2471.37 917.446   6
   6   0   4 1539.65 759.050   6
   6   0   5 1047.99 621.156   6
   6   0   6 1686.69 778.147   6
   6   0   7 727.841 501.276   6
   6   0   8 600.122 515.618   6
   6   0   9 939.637 613.188   6
   6   0  10 453.320 568.300   6
   6   0  11 1214.69 626.882   4
   6   0  12 397.955 380.973   4
   6   0  13 2375.78 960.012   4
   6   0  14 99.9193 53.2905   4
   6   0  15 567.503 465.722   4
   6   0  16 273.784 341.120   4
   6   0  17 248.680 343.480   4
   6   0  18 303.911 385.370   4
   6   1 -13 715.901 553.212   1
   6   1 -12 657.204 422.520   1
   6   1 -12 688.542 530.791   6
   6   1 -11 228.510 354.385   1
   6   1 -11 249.281 456.574   6
   6   1 -10-293.488 301.954   1
   6   1 -10 737.246 523.091   6
   6   1  -9 707.104 458.398   1
   6   1  -9 1201.65 690.505   6
   6   1  -8-270.974 259.837   1
   6   1  -8 230.358 328.228   6
   6   1  -7 1838.33 758.030   1
   6   1  -7 2622.86 975.898   6
   6   1  -6 1324.16 613.794   1
   6   1  -6 1542.42 818.518   6
   6   1  -5 1993.59 759.407   1
   6   1  -5 2082.20 832.452   6
   6   1  -4 1514.68 605.477   1
   6   1  -4 2401.49 976.253   6
   6   1  -3 1205.31 583.669   1
   6   1  -3 1591.72 850.271   6
   6   1  -2 2680.54 980.142   6
   6   1  -1 1220.89 713.568   6
   6   1   0 705.245 501.426   6
   6   1   1 1235.63 718.973   6
   6   1   2 1966.88 767.023   6
   6   1   3 336.299 181.641   6
   6   1   4 131.807 225.307   6
   6   1   5 1724.70 815.863   6
   6   1   6 542.639 531.660   6
   6   1   7 2152.03 892.290   6
   6   1   8 370.178 493.220   6
   6   1   9 1677.96 766.471   6
   6   1  10 181.104 218.004   4
   6   1  10-104.611 81.1620   6
   6   1  11 916.096 523.281   4
   6   1  11 609.705 314.736   6
   6   1  12 1953.48 773.598   4
   6   1  12 1993.07 871.839   6
   6   1  13 586.425 430.295   4
   6   1  13 0.16439 205.653   6
   6   1  14 2019.21 883.703   4
   6   1  14 2156.15 968.092   6
   6   1  15 341.908 415.619   4
   6   1  15 209.398 421.083   6
   6   1  16 1255.90 691.772   4
   6   1  16 1238.82 711.007   6
   6   1  17-4.84435 210.759   4
   6   1  17 371.829 431.063   6
   6   1  18 202.486 359.049   4
   6   1  19 125.411 251.561   4
   6   2 -13 769.320 534.353   1
   6   2 -12 210.777 406.075   1
   6   2 -12 93.0451 187.458   6
   6   2 -11 731.561 499.858   1
   6   2 -11 363.953 443.249   6
   6   2 -10-312.095 307.112   1
   6   2 -10 1187.11 675.791   6
   6   2  -9 531.594 371.437   1
   6   2  -9 496.355 382.944   6
   6   2  -8 1164.70 570.330   1
   6   2  -8 1089.64 574.532   6
   6   2  -7 683.819 456.028   1
   6   2  -7 1786.88 800.033   6
   6   2  -6 1490.83 658.076   1
   6   2  -6 1666.90 704.912   6
   6   2  -5 1810.73 740.291   1
   6   2  -5 1602.09 758.327   6
   6   2  -4 1312.50 589.326   1
   6   2  -4 798.627 513.023   6
   6   2  -3 2643.64 853.712   1
   6   2  -3 2938.77 975.939   6
   6   2  -2 1542.70 669.505   6
   6   2  -1 3086.97 1088.01   6
   6   2   0 915.292 592.203   6
   6   2   1 1564.79 696.974   6
   6   2   2 359.499 306.428   6
   6   2   3 227.246 359.136   6
   6   2   4 1647.16 772.727   6
   6   2   5 400.260 339.755   6
   6   2   6 2318.66 901.333   6
   6   2   7 1394.05 760.879   6
   6   2   8 1334.69 661.242   6
   6   2   9 642.373 487.773   6
   6   2  10 1100.56 610.482   6
   6   2  11 308.326 273.157   6
   6   2  12 1692.88 765.265   6
   6   2  13 871.981 563.829   6
   6   2  14 720.213 496.789   4
   6   2  14 350.069 354.195   6
   6   2  15 609.655 457.028   4
   6   2  15 405.887 470.762   6
   6   2  16 155.517 193.908   4
   6   2  16 498.575 473.189   6
   6   2  17 0.14503 200.067   4
   6   2  17 683.520 571.255   6
   6   2  18 174.197 248.698   4
   6   2  18 249.226 252.259   6
   6   2  19 341.541 441.490   4
   6   2  20 49.2273 349.385   4
   6   3 -11 304.171 326.182   6
   6   3 -10 676.341 534.023   6
   6   3  -9 440.830 486.510   6
   6   3  -8 524.982 446.961   6
   6   3  -7 2578.94 954.348   6
   6   3  -6 292.112 284.429   6
   6   3  -5 1339.57 674.238   6
   6   3  -4 619.716 383.661   6
   6   3  -3 787.048 477.795   6
   6   3  -2 3153.38 1075.27   6
   6   3  -1 514.473 517.282   6
   6   3   0 1089.06 573.412   6
   6   3   1-145.967 403.960   6
   6   3   2 618.239 433.680   6
   6   3   4 838.592 617.852   6
   6   3   5 1905.08 825.231   6
   6   3   6 287.296 366.877   6
   6   3   7 3079.63 1046.08   6
   6   3   8 746.108 534.545   6
   6   3   9 1259.59 687.930   6
   6   3  10 628.108 438.102   6
   6   3  11 737.678 529.187   6
   6   3  12 308.412 299.630   6
   6   3  13 326.540 315.212   6
   6   3  14 270.100 403.759   6
   6   3  15-0.17186 38.4072   6
   6   3  16 672.700 565.929   6
   6   3  17 564.025 509.529   6
   6   3  18 233.434 353.643   6
   6   4  16 404.508 522.763   6
   0   0   0    0.00    0.00   0
TITL Test2 in P1
REM P1 (#1 in standard setting)
CELL 0.71073   4.946761   5.871184  21.353040  85.0193  84.0938  86.4651
ZERR    3.00   0.000343   0.000649   0.001774   0.0078   0.0062   0.0071
LATT -1
SFAC C H O
UNIT 18.00 36.00 18.00
TREF
HKLF 4
END
;
_shelx_hkl_checksum     12194
_shelx_res_file
;
TITL I                P 1          R   0.05
    H:\I\I.res
    created by SHELXL-2018/3 at 11:39:18 on 23-Sep-2019
CELL  0.71073  4.94680  5.87120 21.35300 85.01900 84.09400 86.46500
ZERR 1  0.00030  0.00060  0.00180  0.00800  0.00600  0.00700
LATT -1
SFAC C H CL O SE
UNIT 30 20 2 2 1
SIZE    0.0100    0.0200    0.0300
L.S. 12
FMAP 2
PLAN 20
OMIT 0 56
ACTA
CONF
BOND $H
TWIN
HTAB
EQIV $1 X+1, Y-1, Z
HTAB C29 O2_$1
WGHT    0.018100
BASF   0.00207
FVAR       7.27266
SE1   5    0.410935    0.329932    0.517034    11.00000    0.04386    0.10597 =
         0.05923   -0.02786    0.00672   -0.01582
CL1   3    2.517180    0.769691    0.083116    11.00000    0.05040    0.06238 =
         0.06179    0.00472    0.00247   -0.01057
CL2   3    2.061794   -0.003733    0.979929    11.00000    0.06056    0.06965 =
         0.06217   -0.00076   -0.00514    0.00829
O1    4    1.408694   -0.140905    0.312608    11.00000    0.10095    0.05213 =
         0.07541   -0.01325    0.03054   -0.01492
O2    4    0.949610    0.840900    0.749760    11.00000    0.12960    0.05416 =
         0.06807   -0.02414   -0.03457    0.02500
C1    1    0.718640    0.248563    0.459743    11.00000    0.03759    0.06709 =
         0.04175   -0.01325   -0.00353   -0.01382
C2    1    0.835177    0.029530    0.460466    11.00000    0.06104    0.07469 =
         0.04748   -0.00973    0.01658   -0.02409
AFIX  43
H1    2    0.768523   -0.081384    0.490939    11.00000   -1.20000
AFIX   0
C3    1    1.048257   -0.029282    0.417108    11.00000    0.06614    0.05284 =
         0.05728   -0.00412    0.01084   -0.01966
AFIX  43
H2    2    1.122475   -0.178850    0.418221    11.00000   -1.20000
AFIX   0
C4    1    1.152016    0.134564    0.371815    11.00000    0.04005    0.06029 =
         0.03570   -0.01352   -0.00324   -0.01175
C5    1    1.045096    0.355070    0.372273    11.00000    0.05674    0.05936 =
         0.03341   -0.00183    0.00417   -0.00915
AFIX  43
H3    2    1.120388    0.468932    0.343979    11.00000   -1.20000
AFIX   0
C6    1    0.822677    0.409155    0.415277    11.00000    0.05052    0.06088 =
         0.05733   -0.01851   -0.00366   -0.00996
AFIX  43
H4    2    0.744240    0.557370    0.413526    11.00000   -1.20000
AFIX   0
C7    1    1.367974    0.060399    0.322009    11.00000    0.05550    0.05403 =
         0.04343   -0.01318    0.00672   -0.01558
C8    1    1.529151    0.237164    0.283964    11.00000    0.04620    0.05334 =
         0.03921   -0.01601    0.00604   -0.00700
AFIX  43
H5    2    1.522998    0.383771    0.297588    11.00000   -1.20000
AFIX   0
C9    1    1.680854    0.193884    0.231515    11.00000    0.04067    0.04972 =
         0.04585   -0.00203   -0.00436    0.00200
AFIX  43
H6    2    1.666213    0.051207    0.216721    11.00000   -1.20000
AFIX   0
C10   1    1.869782    0.346165    0.194074    11.00000    0.03899    0.04767 =
         0.04469   -0.00956   -0.00023    0.00293
C11   1    2.002391    0.279891    0.136804    11.00000    0.06002    0.04565 =
         0.04474   -0.01667    0.00210   -0.00155
AFIX  43
H7    2    1.958306    0.143756    0.122056    11.00000   -1.20000
AFIX   0
C12   1    2.196042    0.409230    0.101474    11.00000    0.05596    0.06270 =
         0.04031   -0.01117    0.01159   -0.01155
AFIX  43
H8    2    2.277520    0.364813    0.062900    11.00000   -1.20000
AFIX   0
C13   1    2.265339    0.608422    0.125511    11.00000    0.03680    0.05625 =
         0.04201    0.01160   -0.00320    0.00728
C14   1    2.135333    0.677087    0.181009    11.00000    0.05304    0.05037 =
         0.03954   -0.00390   -0.00066   -0.00333
AFIX  43
H9    2    2.180794    0.813002    0.195644    11.00000   -1.20000
AFIX   0
C15   1    1.941093    0.551223    0.215301    11.00000    0.04779    0.05926 =
         0.03784   -0.01255    0.00156    0.00155
AFIX  43
H10   2    1.855730    0.601551    0.252860    11.00000   -1.20000
AFIX   0
C16   1    0.599166    0.422489    0.583693    11.00000    0.03643    0.06238 =
         0.04988   -0.01044    0.01334   -0.01895
C17   1    0.797475    0.282365    0.611117    11.00000    0.06110    0.04673 =
         0.06464   -0.01650    0.00740   -0.00318
AFIX  43
H11   2    0.848615    0.141757    0.595285    11.00000   -1.20000
AFIX   0
C18   1    0.921125    0.346967    0.661532    11.00000    0.06422    0.05282 =
         0.04522   -0.01192    0.00616   -0.00777
AFIX  43
H12   2    1.051962    0.248547    0.679406    11.00000   -1.20000
AFIX   0
C19   1    0.851913    0.558201    0.685931    11.00000    0.04900    0.05016 =
         0.03642   -0.00521    0.00569   -0.00342
C20   1    0.650773    0.696705    0.658835    11.00000    0.06399    0.05948 =
         0.04869   -0.01419    0.00876    0.00168
AFIX  43
H13   2    0.596947    0.836179    0.675061    11.00000   -1.20000
AFIX   0
C21   1    0.529515    0.632607    0.608665    11.00000    0.04464    0.05957 =
         0.04750   -0.00874    0.00292   -0.00034
AFIX  43
H14   2    0.398311    0.731000    0.590920    11.00000   -1.20000
AFIX   0
C22   1    0.984702    0.639278    0.738124    11.00000    0.06645    0.05434 =
         0.03675   -0.00280    0.00375    0.01631
C23   1    1.162206    0.483281    0.774429    11.00000    0.07462    0.03763 =
         0.03862   -0.00209    0.00372   -0.00333
AFIX  43
H15   2    1.186238    0.331934    0.764354    11.00000   -1.20000
AFIX   0
C24   1    1.290905    0.546295    0.821023    11.00000    0.05649    0.04853 =
         0.04187   -0.00417    0.00565    0.00195
AFIX  43
H16   2    1.258745    0.697969    0.830360    11.00000   -1.20000
AFIX   0
C25   1    1.477550    0.407259    0.859722    11.00000    0.04498    0.04628 =
         0.04376   -0.00916    0.00595   -0.00459
C26   1    1.552478    0.487257    0.914159    11.00000    0.05867    0.05173 =
         0.06080   -0.01466    0.00602   -0.00013
AFIX  43
H17   2    1.481261    0.629389    0.925872    11.00000   -1.20000
AFIX   0
C27   1    1.729536    0.362868    0.951635    11.00000    0.05038    0.06944 =
         0.04663   -0.01916   -0.00192    0.00768
AFIX  43
H18   2    1.775600    0.419691    0.988224    11.00000   -1.20000
AFIX   0
C28   1    1.835706    0.155711    0.934213    11.00000    0.04045    0.05910 =
         0.04880    0.00074    0.00606   -0.00196
C29   1    1.764709    0.069434    0.880078    11.00000    0.05988    0.04222 =
         0.05680   -0.01157   -0.01224    0.01612
AFIX  43
H19   2    1.836285   -0.073216    0.868869    11.00000   -1.20000
AFIX   0
C30   1    1.589301    0.194203    0.843140    11.00000    0.05616    0.05226 =
         0.05044   -0.01952   -0.00218   -0.00447
AFIX  43
H20   2    1.544135    0.136366    0.806609    11.00000   -1.20000
AFIX   0
HKLF 4
REM  I                P 1          R   0.05
REM wR2 = 0.0744, GooF = S = 0.807, Restrained GooF = 0.806 for all data
REM R1 = 0.0384 for 2465 Fo > 4sig(Fo) and 0.0706 for all 3672 data
REM 317 parameters refined using 3 restraints
END
WGHT      0.0000      0.0000
REM Instructions for potential hydrogen bonds
HTAB C29 O2_$1
REM Highest difference peak  0.409,  deepest hole -0.318,  1-sigma level  0.049
Q1    1   0.5962  0.2922  0.4916  11.00000  0.05    0.32
Q2    1   0.2172  0.3840  0.5415  11.00000  0.05    0.30
Q3    1   0.3209  0.2378  0.5629  11.00000  0.05    0.24
Q4    1   0.5279  0.3811  0.5593  11.00000  0.05    0.23
Q5    1   1.8518  0.0586  0.9974  11.00000  0.05    0.22
Q6    1   0.2221  0.3135  0.4890  11.00000  0.05    0.21
Q7    1   0.4685  0.4661  0.4727  11.00000  0.05    0.21
Q8    1   0.6487  0.5260  0.5792  11.00000  0.05    0.21
Q9    1   2.3453  0.8132  0.1138  11.00000  0.05    0.19
Q10   1   0.2227  0.4901  0.5118  11.00000  0.05    0.19
Q11   1   2.1676 -0.3176  1.0080  11.00000  0.05    0.19
Q12   1   1.7799  0.1452  0.2330  11.00000  0.05    0.19
Q13   1   0.3618  0.1802  0.4781  11.00000  0.05    0.18
Q14   1   1.1017  0.3916  0.5910  11.00000  0.05    0.18
Q15   1   1.5794  0.5308  0.8650  11.00000  0.05    0.18
Q16   1   0.3783  0.5207  0.4683  11.00000  0.05    0.18
Q17   1   1.5003 -0.0075  0.7573  11.00000  0.05    0.18
Q18   1   1.5706  0.7564  0.8134  11.00000  0.05    0.18
Q19   1   0.6730  0.8625  0.7835  11.00000  0.05    0.17
Q20   1   0.5375  0.6448  0.4670  11.00000  0.05    0.17
;
_shelx_res_checksum     20405
